# Supplementary material for: Validating the Assumptions of Population Adjustment: Application of Multilevel Network Meta-regression to a Network of Treatments for Plaque Psoriasis
Source: Med Decis Making. 2022 Aug 23;43(1):53–67. doi: 10.1177/0272989X221117162 (PMC9742635; doi:10.1177/0272989X221117162)
Supplement: sj-bbl-6-mdm-10.1177_0272989X221117162 – Supplemental material for Validating the Assumptions of Population Adjustment: Application of Multilevel Network Meta-regression to a Network of Treatments for Plaque Psoriasis [file sj-bbl-6-mdm-10.1177_0272989X221117162.bbl]

% $ biblatex auxiliary file $
% $ biblatex bbl format version 3.1 $
% Do not modify the above lines!
%
% This is an auxiliary file used by the 'biblatex' package.
% This file may safely be deleted. It will be recreated by
% biber as required.
%
\begingroup
\makeatletter
\@ifundefined{ver@biblatex.sty}
  {\@latex@error
     {Missing 'biblatex' package}
     {The bibliography requires the 'biblatex' package.}
      \aftergroup\endinput}
  {}
\endgroup


\refsection{0}
  \datalist[entry]{none/global//global/global}
    \entry{Bucher1997}{article}{}
      \name{author}{4}{}{%
        {{hash=62b5536a3baa45a72e4cdbb3e57eec96}{%
           family={Bucher},
           familyi={B\bibinitperiod},
           given={Heiner\bibnamedelima C.},
           giveni={H\bibinitperiod\bibinitdelim C\bibinitperiod}}}%
        {{hash=babe806b174afc0531291082ee000b21}{%
           family={Guyatt},
           familyi={G\bibinitperiod},
           given={Gordon\bibnamedelima H.},
           giveni={G\bibinitperiod\bibinitdelim H\bibinitperiod}}}%
        {{hash=c40d53cac7e232597662990453381985}{%
           family={Griffith},
           familyi={G\bibinitperiod},
           given={Lauren\bibnamedelima E.},
           giveni={L\bibinitperiod\bibinitdelim E\bibinitperiod}}}%
        {{hash=218b50de2081af959a5c8a2d5358dd0c}{%
           family={Walter},
           familyi={W\bibinitperiod},
           given={Stephen\bibnamedelima D.},
           giveni={S\bibinitperiod\bibinitdelim D\bibinitperiod}}}%
      }
      \list{publisher}{1}{%
        {Elsevier {BV}}%
      }
      \strng{namehash}{fc8a3195f257ba099318caae9a4d4517}
      \strng{fullhash}{7664d2822e60055128fd3ed0d0cd701f}
      \strng{bibnamehash}{7664d2822e60055128fd3ed0d0cd701f}
      \strng{authorbibnamehash}{7664d2822e60055128fd3ed0d0cd701f}
      \strng{authornamehash}{fc8a3195f257ba099318caae9a4d4517}
      \strng{authorfullhash}{7664d2822e60055128fd3ed0d0cd701f}
      \field{sortinit}{1}
      \field{sortinithash}{4f6aaa89bab872aa0999fec09ff8e98a}
      \field{labelnamesource}{author}
      \field{labeltitlesource}{title}
      \field{journaltitle}{Journal of Clinical Epidemiology.}
      \field{number}{6}
      \field{title}{The results of direct and indirect treatment comparisons in meta-analysis of randomized controlled trials}
      \field{volume}{50}
      \field{year}{1997}
      \field{pages}{683\bibrangedash 691}
      \range{pages}{9}
      \verb{doi}
      \verb 10.1016/s0895-4356(97)00049-8
      \endverb
    \endentry
    \entry{Higgins1996}{article}{}
      \name{author}{2}{}{%
        {{hash=b6750ef7d49e3489c3f80cb4562765a7}{%
           family={Higgins},
           familyi={H\bibinitperiod},
           given={Julian\bibnamedelimb P.\bibnamedelimi T.},
           giveni={J\bibinitperiod\bibinitdelim P\bibinitperiod\bibinitdelim T\bibinitperiod}}}%
        {{hash=3c940aac55e78f3889321d69c476fa61}{%
           family={Whitehead},
           familyi={W\bibinitperiod},
           given={Anne},
           giveni={A\bibinitperiod}}}%
      }
      \list{publisher}{1}{%
        {Wiley}%
      }
      \strng{namehash}{a002d34efcd9f5390da4938631141f1f}
      \strng{fullhash}{a002d34efcd9f5390da4938631141f1f}
      \strng{bibnamehash}{a002d34efcd9f5390da4938631141f1f}
      \strng{authorbibnamehash}{a002d34efcd9f5390da4938631141f1f}
      \strng{authornamehash}{a002d34efcd9f5390da4938631141f1f}
      \strng{authorfullhash}{a002d34efcd9f5390da4938631141f1f}
      \field{sortinit}{1}
      \field{sortinithash}{4f6aaa89bab872aa0999fec09ff8e98a}
      \field{labelnamesource}{author}
      \field{labeltitlesource}{title}
      \field{journaltitle}{Statistics in Medicine.}
      \field{month}{12}
      \field{number}{24}
      \field{title}{Borrowing strength from external trials in a meta-analysis}
      \field{volume}{15}
      \field{year}{1996}
      \field{pages}{2733\bibrangedash 2749}
      \range{pages}{17}
      \verb{doi}
      \verb 10.1002/(sici)1097-0258(19961230)15:24<2733::aid-sim562>3.0.co;2-0
      \endverb
    \endentry
    \entry{Lu2004}{article}{}
      \name{author}{2}{}{%
        {{hash=ef1ed6284ffc0624c519b063f04b6424}{%
           family={Lu},
           familyi={L\bibinitperiod},
           given={G.\bibnamedelimi B.},
           giveni={G\bibinitperiod\bibinitdelim B\bibinitperiod}}}%
        {{hash=8b84bf66b64bf2b6f93f237a4d52d2fa}{%
           family={Ades},
           familyi={A\bibinitperiod},
           given={A.\bibnamedelimi E.},
           giveni={A\bibinitperiod\bibinitdelim E\bibinitperiod}}}%
      }
      \list{publisher}{1}{%
        {Wiley}%
      }
      \strng{namehash}{250d2ec676ed55cc01034ada5b49ba85}
      \strng{fullhash}{250d2ec676ed55cc01034ada5b49ba85}
      \strng{bibnamehash}{250d2ec676ed55cc01034ada5b49ba85}
      \strng{authorbibnamehash}{250d2ec676ed55cc01034ada5b49ba85}
      \strng{authornamehash}{250d2ec676ed55cc01034ada5b49ba85}
      \strng{authorfullhash}{250d2ec676ed55cc01034ada5b49ba85}
      \field{sortinit}{1}
      \field{sortinithash}{4f6aaa89bab872aa0999fec09ff8e98a}
      \field{labelnamesource}{author}
      \field{labeltitlesource}{title}
      \field{journaltitle}{Statistics in Medicine.}
      \field{number}{20}
      \field{title}{Combination of direct and indirect evidence in mixed treatment comparisons}
      \field{volume}{23}
      \field{year}{2004}
      \field{pages}{3105\bibrangedash 3124}
      \range{pages}{20}
      \verb{doi}
      \verb 10.1002/sim.1875
      \endverb
    \endentry
    \entry{TSD2}{report}{}
      \name{author}{4}{}{%
        {{hash=2d84016c9907b09ce18dae75d2aeafc4}{%
           family={Dias},
           familyi={D\bibinitperiod},
           given={S.},
           giveni={S\bibinitperiod}}}%
        {{hash=e44ca9555586401ca83be52eb6274bed}{%
           family={Welton},
           familyi={W\bibinitperiod},
           given={N.\bibnamedelimi J.},
           giveni={N\bibinitperiod\bibinitdelim J\bibinitperiod}}}%
        {{hash=b979d9967413dc7206d6df4142bb9451}{%
           family={Sutton},
           familyi={S\bibinitperiod},
           given={A.\bibnamedelimi J.},
           giveni={A\bibinitperiod\bibinitdelim J\bibinitperiod}}}%
        {{hash=8b84bf66b64bf2b6f93f237a4d52d2fa}{%
           family={Ades},
           familyi={A\bibinitperiod},
           given={A.\bibnamedelimi E.},
           giveni={A\bibinitperiod\bibinitdelim E\bibinitperiod}}}%
      }
      \list{institution}{1}{%
        {National Institute for Health and Care Excellence}%
      }
      \strng{namehash}{7f5f9e86e9ac9fb3db5d9e7d5205f2b6}
      \strng{fullhash}{a3e244586e2601dcdb9672ba488b3b9b}
      \strng{bibnamehash}{a3e244586e2601dcdb9672ba488b3b9b}
      \strng{authorbibnamehash}{a3e244586e2601dcdb9672ba488b3b9b}
      \strng{authornamehash}{7f5f9e86e9ac9fb3db5d9e7d5205f2b6}
      \strng{authorfullhash}{a3e244586e2601dcdb9672ba488b3b9b}
      \field{extraname}{1}
      \field{sortinit}{1}
      \field{sortinithash}{4f6aaa89bab872aa0999fec09ff8e98a}
      \field{labelnamesource}{author}
      \field{labeltitlesource}{title}
      \field{booktitle}{Technical Support Document}
      \field{title}{{NICE DSU Technical Support Document} 2: A generalised linear modelling framework for pair-wise and network meta-analysis of randomised controlled trials}
      \field{type}{techreport}
      \field{year}{2011}
      \verb{urlraw}
      \verb http://www.nicedsu.org.uk
      \endverb
      \verb{url}
      \verb http://www.nicedsu.org.uk
      \endverb
      \keyw{a modelling network meta-analysis meta-analysis Meta Analysis metaanalysis}
    \endentry
    \entry{Sutton2008}{article}{}
      \name{author}{3}{}{%
        {{hash=b979d9967413dc7206d6df4142bb9451}{%
           family={Sutton},
           familyi={S\bibinitperiod},
           given={A.\bibnamedelimi J.},
           giveni={A\bibinitperiod\bibinitdelim J\bibinitperiod}}}%
        {{hash=49e1d4ffa4a954968e6382379230c617}{%
           family={Kendrick},
           familyi={K\bibinitperiod},
           given={D.},
           giveni={D\bibinitperiod}}}%
        {{hash=bc4be76eee8f245338c7f36ec096e4ab}{%
           family={Coupland},
           familyi={C\bibinitperiod},
           given={C.\bibnamedelimi A.\bibnamedelimi C.},
           giveni={C\bibinitperiod\bibinitdelim A\bibinitperiod\bibinitdelim C\bibinitperiod}}}%
      }
      \strng{namehash}{2313239ca66eac97deab494530d97832}
      \strng{fullhash}{7a488b2a5a9e91ec08bd2c7a4320b2de}
      \strng{bibnamehash}{7a488b2a5a9e91ec08bd2c7a4320b2de}
      \strng{authorbibnamehash}{7a488b2a5a9e91ec08bd2c7a4320b2de}
      \strng{authornamehash}{2313239ca66eac97deab494530d97832}
      \strng{authorfullhash}{7a488b2a5a9e91ec08bd2c7a4320b2de}
      \field{sortinit}{2}
      \field{sortinithash}{8b555b3791beccb63322c22f3320aa9a}
      \field{labelnamesource}{author}
      \field{labeltitlesource}{title}
      \field{journaltitle}{Statistics in Medicine.}
      \field{number}{5}
      \field{title}{Meta-analysis of individual- and aggregate-level data}
      \field{volume}{27}
      \field{year}{2008}
      \field{pages}{651\bibrangedash 669}
      \range{pages}{19}
      \verb{doi}
      \verb 10.1002/sim.2916
      \endverb
    \endentry
    \entry{Saramago2012}{article}{}
      \name{author}{4}{}{%
        {{hash=f54958f9859ddfdf3a5bd2b8e241d883}{%
           family={Saramago},
           familyi={S\bibinitperiod},
           given={P.},
           giveni={P\bibinitperiod}}}%
        {{hash=b979d9967413dc7206d6df4142bb9451}{%
           family={Sutton},
           familyi={S\bibinitperiod},
           given={A.\bibnamedelimi J.},
           giveni={A\bibinitperiod\bibinitdelim J\bibinitperiod}}}%
        {{hash=d7a0bb657010e6aa05c6fa75c2e4c04c}{%
           family={Cooper},
           familyi={C\bibinitperiod},
           given={N.\bibnamedelimi J.},
           giveni={N\bibinitperiod\bibinitdelim J\bibinitperiod}}}%
        {{hash=bab2f3d095fe4c26f9f76e8fc2bd0d82}{%
           family={Manca},
           familyi={M\bibinitperiod},
           given={A.},
           giveni={A\bibinitperiod}}}%
      }
      \strng{namehash}{b1988b2af4b1a40362b8066df3e0b994}
      \strng{fullhash}{88928b85d7cd27c0e98381417e779b24}
      \strng{bibnamehash}{88928b85d7cd27c0e98381417e779b24}
      \strng{authorbibnamehash}{88928b85d7cd27c0e98381417e779b24}
      \strng{authornamehash}{b1988b2af4b1a40362b8066df3e0b994}
      \strng{authorfullhash}{88928b85d7cd27c0e98381417e779b24}
      \field{sortinit}{2}
      \field{sortinithash}{8b555b3791beccb63322c22f3320aa9a}
      \field{labelnamesource}{author}
      \field{labeltitlesource}{title}
      \field{journaltitle}{Statistics in Medicine.}
      \field{number}{28}
      \field{title}{Mixed treatment comparisons using aggregate and individual participant level data}
      \field{volume}{31}
      \field{year}{2012}
      \field{pages}{3516\bibrangedash 3536}
      \range{pages}{21}
      \verb{doi}
      \verb 10.1002/sim.5442
      \endverb
      \keyw{evidence synthesis individual patient data aggregate data meta-analysis mixed treatment comparisons heterogeneity randomized controlled-trial patient data injury prevention meta-regression network metaanalysis smoke alarms child safety heterogeneity population increase}
    \endentry
    \entry{Donegan2013}{article}{}
      \name{author}{5}{}{%
        {{hash=083e716882bbabe9b82d89da9f0ec2f3}{%
           family={Donegan},
           familyi={D\bibinitperiod},
           given={Sarah},
           giveni={S\bibinitperiod}}}%
        {{hash=4c6a2bcd3b3df6d9a8764d47adcfe88f}{%
           family={Williamson},
           familyi={W\bibinitperiod},
           given={Paula},
           giveni={P\bibinitperiod}}}%
        {{hash=9942562b8937c1f1aae3ae83e155db4b}{%
           family={D'Alessandro},
           familyi={D\bibinitperiod},
           given={Umberto},
           giveni={U\bibinitperiod}}}%
        {{hash=498b008eddb3b13be546ce6dc105894e}{%
           family={Garner},
           familyi={G\bibinitperiod},
           given={Paul},
           giveni={P\bibinitperiod}}}%
        {{hash=900f15ab5c34f054be7f5dd6f4b85dbf}{%
           family={Tudur\bibnamedelima Smith},
           familyi={T\bibinitperiod\bibinitdelim S\bibinitperiod},
           given={Catrin},
           giveni={C\bibinitperiod}}}%
      }
      \strng{namehash}{ff92f7f1aae17c2bea7acfdb64a00a23}
      \strng{fullhash}{7c97a8e44ab662aceaf4c9f140fae968}
      \strng{bibnamehash}{7c97a8e44ab662aceaf4c9f140fae968}
      \strng{authorbibnamehash}{7c97a8e44ab662aceaf4c9f140fae968}
      \strng{authornamehash}{ff92f7f1aae17c2bea7acfdb64a00a23}
      \strng{authorfullhash}{7c97a8e44ab662aceaf4c9f140fae968}
      \field{extraname}{1}
      \field{sortinit}{2}
      \field{sortinithash}{8b555b3791beccb63322c22f3320aa9a}
      \field{labelnamesource}{author}
      \field{labeltitlesource}{title}
      \field{journaltitle}{Statistics in Medicine.}
      \field{number}{6}
      \field{title}{Combining individual patient data and aggregate data in mixed treatment comparison meta-analysis: Individual patient data may be beneficial if only for a subset of trials}
      \field{volume}{32}
      \field{year}{2013}
      \field{pages}{914\bibrangedash 930}
      \range{pages}{17}
      \verb{doi}
      \verb 10.1002/sim.5584
      \endverb
      \keyw{mixed treatment comparison multiple treatments meta-analysis network meta-analysis similarity consistency individual patient data}
    \endentry
    \entry{Signorovitch2010}{article}{}
      \name{author}{8}{}{%
        {{hash=30158c0197931dc93d191911a485dcb0}{%
           family={Signorovitch},
           familyi={S\bibinitperiod},
           given={J.\bibnamedelimi E.},
           giveni={J\bibinitperiod\bibinitdelim E\bibinitperiod}}}%
        {{hash=a6a124fc3bd49026b616f122bf83f3a4}{%
           family={Wu},
           familyi={W\bibinitperiod},
           given={E.\bibnamedelimi Q.},
           giveni={E\bibinitperiod\bibinitdelim Q\bibinitperiod}}}%
        {{hash=5b482a80685a1fabf164e69c6862e697}{%
           family={Yu},
           familyi={Y\bibinitperiod},
           given={A.\bibnamedelimi P.},
           giveni={A\bibinitperiod\bibinitdelim P\bibinitperiod}}}%
        {{hash=15796fc9675e43ef6ee56b885526bd51}{%
           family={Gerrits},
           familyi={G\bibinitperiod},
           given={C.\bibnamedelimi M.},
           giveni={C\bibinitperiod\bibinitdelim M\bibinitperiod}}}%
        {{hash=1a594ce25edeb93793102b0ab6f0b67c}{%
           family={Kantor},
           familyi={K\bibinitperiod},
           given={E.},
           giveni={E\bibinitperiod}}}%
        {{hash=e647d0a60bdda98db4654eef4e9f8bc1}{%
           family={Bao},
           familyi={B\bibinitperiod},
           given={Y.\bibnamedelimi J.},
           giveni={Y\bibinitperiod\bibinitdelim J\bibinitperiod}}}%
        {{hash=1db5a08eee8c878f477e2f41c09be0d3}{%
           family={Gupta},
           familyi={G\bibinitperiod},
           given={S.\bibnamedelimi R.},
           giveni={S\bibinitperiod\bibinitdelim R\bibinitperiod}}}%
        {{hash=e48f30ab929ed8d5152623c9a1fbcdb8}{%
           family={Mulani},
           familyi={M\bibinitperiod},
           given={P.\bibnamedelimi M.},
           giveni={P\bibinitperiod\bibinitdelim M\bibinitperiod}}}%
      }
      \strng{namehash}{096242549b0e2f0a485bf3ca9562c094}
      \strng{fullhash}{cad501b4560ec517ae825c715629cd83}
      \strng{bibnamehash}{cad501b4560ec517ae825c715629cd83}
      \strng{authorbibnamehash}{cad501b4560ec517ae825c715629cd83}
      \strng{authornamehash}{096242549b0e2f0a485bf3ca9562c094}
      \strng{authorfullhash}{cad501b4560ec517ae825c715629cd83}
      \field{sortinit}{2}
      \field{sortinithash}{8b555b3791beccb63322c22f3320aa9a}
      \field{labelnamesource}{author}
      \field{labeltitlesource}{title}
      \field{journaltitle}{Pharmacoeconomics.}
      \field{number}{10}
      \field{title}{Comparative Effectiveness Without Head-to-Head Trials A Method for Matching-Adjusted Indirect Comparisons Applied to Psoriasis Treatment with Adalimumab or Etanercept}
      \field{volume}{28}
      \field{year}{2010}
      \field{pages}{935\bibrangedash 945}
      \range{pages}{11}
      \verb{doi}
      \verb 10.2165/11538370-000000000-00000
      \endverb
      \keyw{randomized controlled-trial mixed treatment comparisons individual patient data cell lung-cancer technology-assessment propensity score clinical-trials meta-regression aggregate data level data}
    \endentry
    \entry{Caro2010}{article}{}
      \name{author}{2}{}{%
        {{hash=ee44195760c220f3e98d27237434f748}{%
           family={Caro},
           familyi={C\bibinitperiod},
           given={J.\bibnamedelimi J.},
           giveni={J\bibinitperiod\bibinitdelim J\bibinitperiod}}}%
        {{hash=405d9124ea44b7f780a78000dc2c8c70}{%
           family={Ishak},
           familyi={I\bibinitperiod},
           given={K.\bibnamedelimi J.},
           giveni={K\bibinitperiod\bibinitdelim J\bibinitperiod}}}%
      }
      \strng{namehash}{77e0544d83dccd9e91835b43a59f4e7b}
      \strng{fullhash}{77e0544d83dccd9e91835b43a59f4e7b}
      \strng{bibnamehash}{77e0544d83dccd9e91835b43a59f4e7b}
      \strng{authorbibnamehash}{77e0544d83dccd9e91835b43a59f4e7b}
      \strng{authornamehash}{77e0544d83dccd9e91835b43a59f4e7b}
      \strng{authorfullhash}{77e0544d83dccd9e91835b43a59f4e7b}
      \field{sortinit}{2}
      \field{sortinithash}{8b555b3791beccb63322c22f3320aa9a}
      \field{labelnamesource}{author}
      \field{labeltitlesource}{title}
      \field{journaltitle}{Pharmacoeconomics.}
      \field{number}{10}
      \field{title}{No Head-to-Head Trial? {S}imulate the Missing Arms}
      \field{volume}{28}
      \field{year}{2010}
      \field{pages}{957\bibrangedash 967}
      \range{pages}{11}
      \keyw{cell lung-cancer clinical-trials metaanalysis combination information}
    \endentry
    \entry{Ishak2015}{article}{}
      \name{author}{3}{}{%
        {{hash=405d9124ea44b7f780a78000dc2c8c70}{%
           family={Ishak},
           familyi={I\bibinitperiod},
           given={K.\bibnamedelimi J.},
           giveni={K\bibinitperiod\bibinitdelim J\bibinitperiod}}}%
        {{hash=4ca824a65853938241b435ae019076d7}{%
           family={Proskorovsky},
           familyi={P\bibinitperiod},
           given={I.},
           giveni={I\bibinitperiod}}}%
        {{hash=fb4402c905db4923d56a71acc02cdb75}{%
           family={Benedict},
           familyi={B\bibinitperiod},
           given={A.},
           giveni={A\bibinitperiod}}}%
      }
      \strng{namehash}{4989c2b98cf48dd342cffdd3c00195ea}
      \strng{fullhash}{fec63d5f3c054db159ef4cfacebb474a}
      \strng{bibnamehash}{fec63d5f3c054db159ef4cfacebb474a}
      \strng{authorbibnamehash}{fec63d5f3c054db159ef4cfacebb474a}
      \strng{authornamehash}{4989c2b98cf48dd342cffdd3c00195ea}
      \strng{authorfullhash}{fec63d5f3c054db159ef4cfacebb474a}
      \field{sortinit}{2}
      \field{sortinithash}{8b555b3791beccb63322c22f3320aa9a}
      \field{labelnamesource}{author}
      \field{labeltitlesource}{title}
      \field{journaltitle}{Pharmacoeconomics.}
      \field{number}{6}
      \field{title}{Simulation and Matching-Based Approaches for Indirect Comparison of Treatments}
      \field{volume}{33}
      \field{year}{2015}
      \field{pages}{537\bibrangedash 549}
      \range{pages}{13}
      \verb{doi}
      \verb 10.1007/s40273-015-0271-1
      \endverb
      \keyw{mixed treatment comparisons adjusted indirect comparisons meta-regression metaanalysis discrimination efficacy trials}
    \endentry
    \entry{TSD18}{report}{}
      \name{author}{6}{}{%
        {{hash=671a3f7ab7b898b2de16c93bf2f24f46}{%
           family={Phillippo},
           familyi={P\bibinitperiod},
           given={D.\bibnamedelimi M.},
           giveni={D\bibinitperiod\bibinitdelim M\bibinitperiod}}}%
        {{hash=8b84bf66b64bf2b6f93f237a4d52d2fa}{%
           family={Ades},
           familyi={A\bibinitperiod},
           given={A.\bibnamedelimi E.},
           giveni={A\bibinitperiod\bibinitdelim E\bibinitperiod}}}%
        {{hash=2d84016c9907b09ce18dae75d2aeafc4}{%
           family={Dias},
           familyi={D\bibinitperiod},
           given={S.},
           giveni={S\bibinitperiod}}}%
        {{hash=c0aa336243e0b45fa753da14e86aaed5}{%
           family={Palmer},
           familyi={P\bibinitperiod},
           given={S.},
           giveni={S\bibinitperiod}}}%
        {{hash=4719618ab8791df9345540e8cea71a7b}{%
           family={Abrams},
           familyi={A\bibinitperiod},
           given={K.\bibnamedelimi R.},
           giveni={K\bibinitperiod\bibinitdelim R\bibinitperiod}}}%
        {{hash=e44ca9555586401ca83be52eb6274bed}{%
           family={Welton},
           familyi={W\bibinitperiod},
           given={N.\bibnamedelimi J.},
           giveni={N\bibinitperiod\bibinitdelim J\bibinitperiod}}}%
      }
      \list{institution}{1}{%
        {National Institute for Health and Care Excellence}%
      }
      \strng{namehash}{57ea6cbc24a207a749cfc3ea3fb313ca}
      \strng{fullhash}{8779035511a7b53faf85fca54cef9d16}
      \strng{bibnamehash}{8779035511a7b53faf85fca54cef9d16}
      \strng{authorbibnamehash}{8779035511a7b53faf85fca54cef9d16}
      \strng{authornamehash}{57ea6cbc24a207a749cfc3ea3fb313ca}
      \strng{authorfullhash}{8779035511a7b53faf85fca54cef9d16}
      \field{extraname}{1}
      \field{sortinit}{2}
      \field{sortinithash}{8b555b3791beccb63322c22f3320aa9a}
      \field{labelnamesource}{author}
      \field{labeltitlesource}{title}
      \field{booktitle}{Technical Support Document}
      \field{title}{{NICE DSU Technical Support Document} 18: Methods for population-adjusted indirect comparisons in submission to {NICE}}
      \field{type}{techreport}
      \field{year}{2016}
      \verb{urlraw}
      \verb http://www.nicedsu.org.uk
      \endverb
      \verb{url}
      \verb http://www.nicedsu.org.uk
      \endverb
    \endentry
    \entry{Phillippo2017}{article}{}
      \name{author}{6}{}{%
        {{hash=e97e6064236083b9171003c622186c41}{%
           family={Phillippo},
           familyi={P\bibinitperiod},
           given={David\bibnamedelima M.},
           giveni={D\bibinitperiod\bibinitdelim M\bibinitperiod}}}%
        {{hash=574de59d3ba7002b732eec2cf432d3e9}{%
           family={Ades},
           familyi={A\bibinitperiod},
           given={Anthony\bibnamedelima E.},
           giveni={A\bibinitperiod\bibinitdelim E\bibinitperiod}}}%
        {{hash=d5bd27f15cc20c86e144bb3182677987}{%
           family={Dias},
           familyi={D\bibinitperiod},
           given={Sofia},
           giveni={S\bibinitperiod}}}%
        {{hash=0e191c54fbe94c3771bbbfb9b13a4f07}{%
           family={Palmer},
           familyi={P\bibinitperiod},
           given={Stephen},
           giveni={S\bibinitperiod}}}%
        {{hash=1472316fcd5b88bde9391c0f87f01028}{%
           family={Abrams},
           familyi={A\bibinitperiod},
           given={Keith\bibnamedelima R.},
           giveni={K\bibinitperiod\bibinitdelim R\bibinitperiod}}}%
        {{hash=c95e04640ca1eb2c319b63e172b42c80}{%
           family={Welton},
           familyi={W\bibinitperiod},
           given={Nicky\bibnamedelima J.},
           giveni={N\bibinitperiod\bibinitdelim J\bibinitperiod}}}%
      }
      \list{publisher}{1}{%
        {{SAGE} Publications}%
      }
      \strng{namehash}{c5c46aba614a0167d10db4b862349a94}
      \strng{fullhash}{685380678560d425db5d923b97cbe950}
      \strng{bibnamehash}{685380678560d425db5d923b97cbe950}
      \strng{authorbibnamehash}{685380678560d425db5d923b97cbe950}
      \strng{authornamehash}{c5c46aba614a0167d10db4b862349a94}
      \strng{authorfullhash}{685380678560d425db5d923b97cbe950}
      \field{extraname}{2}
      \field{sortinit}{2}
      \field{sortinithash}{8b555b3791beccb63322c22f3320aa9a}
      \field{labelnamesource}{author}
      \field{labeltitlesource}{title}
      \field{journaltitle}{Medical Decision Making.}
      \field{month}{8}
      \field{number}{2}
      \field{title}{Methods for Population-Adjusted Indirect Comparisons in Health Technology Appraisal}
      \field{volume}{38}
      \field{year}{2018}
      \field{pages}{200\bibrangedash 211}
      \range{pages}{12}
      \verb{doi}
      \verb 10.1177/0272989x17725740
      \endverb
    \endentry
    \entry{Phillippo2020_methods}{article}{}
      \name{author}{9}{}{%
        {{hash=e97e6064236083b9171003c622186c41}{%
           family={Phillippo},
           familyi={P\bibinitperiod},
           given={David\bibnamedelima M.},
           giveni={D\bibinitperiod\bibinitdelim M\bibinitperiod}}}%
        {{hash=d5bd27f15cc20c86e144bb3182677987}{%
           family={Dias},
           familyi={D\bibinitperiod},
           given={Sofia},
           giveni={S\bibinitperiod}}}%
        {{hash=8b84bf66b64bf2b6f93f237a4d52d2fa}{%
           family={Ades},
           familyi={A\bibinitperiod},
           given={A.\bibnamedelimi E.},
           giveni={A\bibinitperiod\bibinitdelim E\bibinitperiod}}}%
        {{hash=3bd6dc698b731a296fe0102660332c4b}{%
           family={Belger},
           familyi={B\bibinitperiod},
           given={Mark},
           giveni={M\bibinitperiod}}}%
        {{hash=aae48fad995255c0617ff77af274ae84}{%
           family={Brnabic},
           familyi={B\bibinitperiod},
           given={Alan},
           giveni={A\bibinitperiod}}}%
        {{hash=c7be6b9e40a0a36e600a90f4cd7b1445}{%
           family={Schacht},
           familyi={S\bibinitperiod},
           given={Alexander},
           giveni={A\bibinitperiod}}}%
        {{hash=0b39a175a978e05fbadf5fc546393c0a}{%
           family={Saure},
           familyi={S\bibinitperiod},
           given={Daniel},
           giveni={D\bibinitperiod}}}%
        {{hash=0820589c58609538b60b748d372a7263}{%
           family={Kadziola},
           familyi={K\bibinitperiod},
           given={Zbigniew},
           giveni={Z\bibinitperiod}}}%
        {{hash=c95e04640ca1eb2c319b63e172b42c80}{%
           family={Welton},
           familyi={W\bibinitperiod},
           given={Nicky\bibnamedelima J.},
           giveni={N\bibinitperiod\bibinitdelim J\bibinitperiod}}}%
      }
      \list{publisher}{1}{%
        {Wiley}%
      }
      \strng{namehash}{c5c46aba614a0167d10db4b862349a94}
      \strng{fullhash}{9bd19f5fd35500e46b2ce469abd633ef}
      \strng{bibnamehash}{9bd19f5fd35500e46b2ce469abd633ef}
      \strng{authorbibnamehash}{9bd19f5fd35500e46b2ce469abd633ef}
      \strng{authornamehash}{c5c46aba614a0167d10db4b862349a94}
      \strng{authorfullhash}{9bd19f5fd35500e46b2ce469abd633ef}
      \field{extraname}{3}
      \field{sortinit}{2}
      \field{sortinithash}{8b555b3791beccb63322c22f3320aa9a}
      \field{labelnamesource}{author}
      \field{labeltitlesource}{title}
      \field{journaltitle}{Journal of the Royal Statistical Society: Series A (Statistics in Society).}
      \field{month}{6}
      \field{number}{3}
      \field{title}{Multilevel Network Meta-Regression for population-adjusted treatment comparisons}
      \field{volume}{183}
      \field{year}{2020}
      \field{pages}{1189\bibrangedash 1210}
      \range{pages}{22}
      \verb{doi}
      \verb 10.1111/rssa.12579
      \endverb
    \endentry
    \entry{Phillippo_thesis}{thesis}{}
      \name{author}{1}{}{%
        {{hash=18fead69ddc23cba99dec3c93c037ef6}{%
           family={Phillippo},
           familyi={P\bibinitperiod},
           given={David\bibnamedelima Mark},
           giveni={D\bibinitperiod\bibinitdelim M\bibinitperiod}}}%
      }
      \list{institution}{1}{%
        {University of Bristol}%
      }
      \strng{namehash}{18fead69ddc23cba99dec3c93c037ef6}
      \strng{fullhash}{18fead69ddc23cba99dec3c93c037ef6}
      \strng{bibnamehash}{18fead69ddc23cba99dec3c93c037ef6}
      \strng{authorbibnamehash}{18fead69ddc23cba99dec3c93c037ef6}
      \strng{authornamehash}{18fead69ddc23cba99dec3c93c037ef6}
      \strng{authorfullhash}{18fead69ddc23cba99dec3c93c037ef6}
      \field{extraname}{1}
      \field{sortinit}{2}
      \field{sortinithash}{8b555b3791beccb63322c22f3320aa9a}
      \field{labelnamesource}{author}
      \field{labeltitlesource}{title}
      \field{note}{Available from \url{https://research-information.bris.ac.uk/}}
      \field{title}{Calibration of Treatment Effects in Network Meta-Analysis using Individual Patient Data}
      \field{type}{phdthesis}
      \field{year}{2019}
    \endentry
    \entry{Warren2018}{article}{}
      \name{author}{9}{}{%
        {{hash=c3c203a20c76291b821b67d76e1a5467}{%
           family={Warren},
           familyi={W\bibinitperiod},
           given={R.\bibnamedelimi B.},
           giveni={R\bibinitperiod\bibinitdelim B\bibinitperiod}}}%
        {{hash=d8a1ab42e1be7a572449f477c90edeb2}{%
           family={Brnabic},
           familyi={B\bibinitperiod},
           given={A.},
           giveni={A\bibinitperiod}}}%
        {{hash=83ccea233dd17f7c8d7609e40acf4e59}{%
           family={Saure},
           familyi={S\bibinitperiod},
           given={D.},
           giveni={D\bibinitperiod}}}%
        {{hash=0ffefcb78bda13edc5aa7c66de323790}{%
           family={Langley},
           familyi={L\bibinitperiod},
           given={R.\bibnamedelimi G.},
           giveni={R\bibinitperiod\bibinitdelim G\bibinitperiod}}}%
        {{hash=921f9b2f86aa94b877164af38e8c83e6}{%
           family={See},
           familyi={S\bibinitperiod},
           given={K.},
           giveni={K\bibinitperiod}}}%
        {{hash=530ac157432238aec0cd29e1a3a3984a}{%
           family={Wu},
           familyi={W\bibinitperiod},
           given={J.\bibnamedelimi J.},
           giveni={J\bibinitperiod\bibinitdelim J\bibinitperiod}}}%
        {{hash=0e2256a89e1e6e0a8f0fb1b597c3c4d6}{%
           family={Schacht},
           familyi={S\bibinitperiod},
           given={A.},
           giveni={A\bibinitperiod}}}%
        {{hash=664e27d644de1b33b6706d966799af6a}{%
           family={Mallbris},
           familyi={M\bibinitperiod},
           given={L.},
           giveni={L\bibinitperiod}}}%
        {{hash=c94fb1fe96fc5480f254960c2f111f9f}{%
           family={Nast},
           familyi={N\bibinitperiod},
           given={A.},
           giveni={A\bibinitperiod}}}%
      }
      \list{publisher}{1}{%
        {Wiley}%
      }
      \strng{namehash}{ee0cd9dd94448e7185e0f8b5d8cacede}
      \strng{fullhash}{56b80dad5acf784111ba156cbc2826d8}
      \strng{bibnamehash}{56b80dad5acf784111ba156cbc2826d8}
      \strng{authorbibnamehash}{56b80dad5acf784111ba156cbc2826d8}
      \strng{authornamehash}{ee0cd9dd94448e7185e0f8b5d8cacede}
      \strng{authorfullhash}{56b80dad5acf784111ba156cbc2826d8}
      \field{sortinit}{3}
      \field{sortinithash}{ad6fe7482ffbd7b9f99c9e8b5dccd3d7}
      \field{labelnamesource}{author}
      \field{labeltitlesource}{title}
      \field{journaltitle}{British Journal of Dermatology.}
      \field{month}{3}
      \field{number}{5}
      \field{title}{Matching-adjusted indirect comparison of efficacy in patients with moderate-to-severe plaque psoriasis treated with ixekizumab vs.\ secukinumab}
      \field{volume}{178}
      \field{year}{2018}
      \field{pages}{1064\bibrangedash 1071}
      \range{pages}{8}
      \verb{doi}
      \verb 10.1111/bjd.16140
      \endverb
    \endentry
    \entry{Belger2015a}{inproceedings}{}
      \name{author}{5}{}{%
        {{hash=b11de1f1f289b8b67ce94b731e26df3f}{%
           family={Belger},
           familyi={B\bibinitperiod},
           given={M.},
           giveni={M\bibinitperiod}}}%
        {{hash=d8a1ab42e1be7a572449f477c90edeb2}{%
           family={Brnabic},
           familyi={B\bibinitperiod},
           given={A.},
           giveni={A\bibinitperiod}}}%
        {{hash=4a87ee5037c046b66d306b5e83763c86}{%
           family={Kadziola},
           familyi={K\bibinitperiod},
           given={Z.},
           giveni={Z\bibinitperiod}}}%
        {{hash=bea3020e919dca2d11fa868fac76147a}{%
           family={Petto},
           familyi={P\bibinitperiod},
           given={H.},
           giveni={H\bibinitperiod}}}%
        {{hash=acbf2050828cb0bb7e8b109ad95c284c}{%
           family={Faries},
           familyi={F\bibinitperiod},
           given={D.},
           giveni={D\bibinitperiod}}}%
      }
      \list{location}{1}{%
        {Philadelphia, PA, USA}%
      }
      \strng{namehash}{e318ed83368bbcae0a90c93eda4696b6}
      \strng{fullhash}{e207154030095612c93b0163dbbee5cc}
      \strng{bibnamehash}{e207154030095612c93b0163dbbee5cc}
      \strng{authorbibnamehash}{e207154030095612c93b0163dbbee5cc}
      \strng{authornamehash}{e318ed83368bbcae0a90c93eda4696b6}
      \strng{authorfullhash}{e207154030095612c93b0163dbbee5cc}
      \field{sortinit}{6}
      \field{sortinithash}{b33bc299efb3c36abec520a4c896a66d}
      \field{labelnamesource}{author}
      \field{labeltitlesource}{title}
      \field{booktitle}{{ISPOR 20th Annual International Meeting}}
      \field{title}{Inclusion of Multiple Studies in {Matching Adjusted Indirect Comparisons (MAIC)}}
      \field{year}{2015}
      \field{dateera}{ce}
      \verb{doi}
      \verb 10.1016/j.jval.2015.03.196
      \endverb
    \endentry
    \entry{Phillippo2019}{article}{}
      \name{author}{5}{}{%
        {{hash=e97e6064236083b9171003c622186c41}{%
           family={Phillippo},
           familyi={P\bibinitperiod},
           given={David\bibnamedelima M.},
           giveni={D\bibinitperiod\bibinitdelim M\bibinitperiod}}}%
        {{hash=d5bd27f15cc20c86e144bb3182677987}{%
           family={Dias},
           familyi={D\bibinitperiod},
           given={Sofia},
           giveni={S\bibinitperiod}}}%
        {{hash=72170789348fbe86676b3ae1ff31e893}{%
           family={Elsada},
           familyi={E\bibinitperiod},
           given={Ahmed},
           giveni={A\bibinitperiod}}}%
        {{hash=8b84bf66b64bf2b6f93f237a4d52d2fa}{%
           family={Ades},
           familyi={A\bibinitperiod},
           given={A.\bibnamedelimi E.},
           giveni={A\bibinitperiod\bibinitdelim E\bibinitperiod}}}%
        {{hash=c95e04640ca1eb2c319b63e172b42c80}{%
           family={Welton},
           familyi={W\bibinitperiod},
           given={Nicky\bibnamedelima J.},
           giveni={N\bibinitperiod\bibinitdelim J\bibinitperiod}}}%
      }
      \list{publisher}{1}{%
        {Cambridge University Press ({CUP})}%
      }
      \strng{namehash}{c5c46aba614a0167d10db4b862349a94}
      \strng{fullhash}{6fabb65706adae351805904ed45fdf1d}
      \strng{bibnamehash}{6fabb65706adae351805904ed45fdf1d}
      \strng{authorbibnamehash}{6fabb65706adae351805904ed45fdf1d}
      \strng{authornamehash}{c5c46aba614a0167d10db4b862349a94}
      \strng{authorfullhash}{6fabb65706adae351805904ed45fdf1d}
      \field{extraname}{4}
      \field{sortinit}{7}
      \field{sortinithash}{108d0be1b1bee9773a1173443802c0a3}
      \field{labelnamesource}{author}
      \field{labeltitlesource}{title}
      \field{journaltitle}{International Journal of Technology Assessment in Health Care.}
      \field{number}{03}
      \field{title}{Population Adjustment Methods for Indirect Comparisons: A Review of National Institute for Health and Care Excellence Technology Appraisals}
      \field{volume}{35}
      \field{year}{2019}
      \field{pages}{221\bibrangedash 228}
      \range{pages}{8}
      \verb{doi}
      \verb 10.1017/S0266462319000333
      \endverb
    \endentry
    \entry{Caldwell2005}{article}{}
      \name{author}{3}{}{%
        {{hash=63d6768334466a53b93370de10e5fcbe}{%
           family={Caldwell},
           familyi={C\bibinitperiod},
           given={Deborah\bibnamedelima M.},
           giveni={D\bibinitperiod\bibinitdelim M\bibinitperiod}}}%
        {{hash=8b84bf66b64bf2b6f93f237a4d52d2fa}{%
           family={Ades},
           familyi={A\bibinitperiod},
           given={A.\bibnamedelimi E.},
           giveni={A\bibinitperiod\bibinitdelim E\bibinitperiod}}}%
        {{hash=e9a8e2435a7dea024f4221608da67407}{%
           family={Higgins},
           familyi={H\bibinitperiod},
           given={J.\bibnamedelimi P.\bibnamedelimi T.},
           giveni={J\bibinitperiod\bibinitdelim P\bibinitperiod\bibinitdelim T\bibinitperiod}}}%
      }
      \list{publisher}{1}{%
        {BMJ Publishing Group Ltd}%
      }
      \strng{namehash}{1002e10fa9660212bf99aab02b6b00bc}
      \strng{fullhash}{eaaf70c5b31d7ae6c6f9fcedff0633c3}
      \strng{bibnamehash}{eaaf70c5b31d7ae6c6f9fcedff0633c3}
      \strng{authorbibnamehash}{eaaf70c5b31d7ae6c6f9fcedff0633c3}
      \strng{authornamehash}{1002e10fa9660212bf99aab02b6b00bc}
      \strng{authorfullhash}{eaaf70c5b31d7ae6c6f9fcedff0633c3}
      \field{sortinit}{1}
      \field{sortinithash}{4f6aaa89bab872aa0999fec09ff8e98a}
      \field{labelnamesource}{author}
      \field{labeltitlesource}{title}
      \field{journaltitle}{{BMJ}.}
      \field{month}{10}
      \field{number}{7521}
      \field{title}{Simultaneous comparison of multiple treatments: combining direct and indirect evidence}
      \field{volume}{331}
      \field{year}{2005}
      \field{pages}{897\bibrangedash 900}
      \range{pages}{4}
      \verb{doi}
      \verb 10.1136/bmj.331.7521.897
      \endverb
    \endentry
    \entry{Berlin2002}{article}{}
      \name{author}{5}{}{%
        {{hash=14166184fd1e3ee9c402ab8730f6b801}{%
           family={Berlin},
           familyi={B\bibinitperiod},
           given={Jesse\bibnamedelima A.},
           giveni={J\bibinitperiod\bibinitdelim A\bibinitperiod}}}%
        {{hash=b5ce5fd45a2d8e3c20cf5f9a9fea8116}{%
           family={Santanna},
           familyi={S\bibinitperiod},
           given={Jill},
           giveni={J\bibinitperiod}}}%
        {{hash=ebe01f4fa8921b1675d5b0f82358a332}{%
           family={Schmid},
           familyi={S\bibinitperiod},
           given={Christopher\bibnamedelima H.},
           giveni={C\bibinitperiod\bibinitdelim H\bibinitperiod}}}%
        {{hash=b687745010d46eb0120b95834c05c4cb}{%
           family={Szczech},
           familyi={S\bibinitperiod},
           given={Lynda\bibnamedelima A.},
           giveni={L\bibinitperiod\bibinitdelim A\bibinitperiod}}}%
        {{hash=23351b3c4c1c27c09bc0247cf67bf341}{%
           family={Feldman},
           familyi={F\bibinitperiod},
           given={Harold\bibnamedelima I.},
           giveni={H\bibinitperiod\bibinitdelim I\bibinitperiod}}}%
      }
      \list{publisher}{1}{%
        {Wiley-Blackwell}%
      }
      \strng{namehash}{dbe2b17003f23a52d123f49d6354ae0d}
      \strng{fullhash}{ac1687ad5efc7f26422c64dceebfe0e5}
      \strng{bibnamehash}{ac1687ad5efc7f26422c64dceebfe0e5}
      \strng{authorbibnamehash}{ac1687ad5efc7f26422c64dceebfe0e5}
      \strng{authornamehash}{dbe2b17003f23a52d123f49d6354ae0d}
      \strng{authorfullhash}{ac1687ad5efc7f26422c64dceebfe0e5}
      \field{sortinit}{1}
      \field{sortinithash}{4f6aaa89bab872aa0999fec09ff8e98a}
      \field{labelnamesource}{author}
      \field{labeltitlesource}{title}
      \field{journaltitle}{Statistics in Medicine.}
      \field{number}{3}
      \field{title}{Individual patient- versus group-level data meta-regressions for the investigation of treatment effect modifiers: ecological bias rears its ugly head}
      \field{volume}{21}
      \field{year}{2002}
      \field{pages}{371\bibrangedash 387}
      \range{pages}{17}
      \verb{doi}
      \verb 10.1002/sim.1023
      \endverb
    \endentry
    \entry{Jansen2012}{article}{}
      \name{author}{1}{}{%
        {{hash=e3c8fab1d3832d58aa7271abcade8f6c}{%
           family={Jansen},
           familyi={J\bibinitperiod},
           given={J.\bibnamedelimi P.},
           giveni={J\bibinitperiod\bibinitdelim P\bibinitperiod}}}%
      }
      \strng{namehash}{e3c8fab1d3832d58aa7271abcade8f6c}
      \strng{fullhash}{e3c8fab1d3832d58aa7271abcade8f6c}
      \strng{bibnamehash}{e3c8fab1d3832d58aa7271abcade8f6c}
      \strng{authorbibnamehash}{e3c8fab1d3832d58aa7271abcade8f6c}
      \strng{authornamehash}{e3c8fab1d3832d58aa7271abcade8f6c}
      \strng{authorfullhash}{e3c8fab1d3832d58aa7271abcade8f6c}
      \field{sortinit}{1}
      \field{sortinithash}{4f6aaa89bab872aa0999fec09ff8e98a}
      \field{labelnamesource}{author}
      \field{labeltitlesource}{title}
      \field{abstract}{Network meta-analysis is often performed with aggregate-level data (AgD). A challenge in using AgD is that the association between a patient-level covariate and treatment effects at the study level may not reflect the individual-level effect modification. In this paper, non-linear network meta-analysis models for combining individual patient data (IPD) and AgD are presented to reduce bias and uncertainty of direct and indirect treatment effects in the presence of heterogeneity. The first method uses the same model form for IPD and AgD. With the second method, the model for AgD is obtained by integrating an underlying IPD model over the joint within-study distribution of covariates, in line with the method by Jackson et al. for ecological inferences. With simulated examples, the models are illustrated. Having IPD for a subset of studies improves estimation of treatment effects in the presence of patient-level heterogeneity. Of the two proposed nonlinear models for combining IPD and AgD, the second seems less affected by bias in situations with large treatment-by-patient-level-covariate interactions, probably at the cost of greater uncertainty. Additional studies are needed to better understand when one model is favorable over the other. For network meta-analysis, it is recommended to use IPD when available. Copyright (C) 2012 John Wiley & Sons, Ltd.}
      \field{journaltitle}{Research Synthesis Methods.}
      \field{number}{2}
      \field{title}{Network meta-analysis of individual and aggregate level data}
      \field{volume}{3}
      \field{year}{2012}
      \field{pages}{177\bibrangedash 190}
      \range{pages}{14}
      \verb{doi}
      \verb 10.1002/jrsm.1048
      \endverb
    \endentry
    \entry{TSD4}{report}{}
      \name{author}{6}{}{%
        {{hash=2d84016c9907b09ce18dae75d2aeafc4}{%
           family={Dias},
           familyi={D\bibinitperiod},
           given={S.},
           giveni={S\bibinitperiod}}}%
        {{hash=e44ca9555586401ca83be52eb6274bed}{%
           family={Welton},
           familyi={W\bibinitperiod},
           given={N.\bibnamedelimi J.},
           giveni={N\bibinitperiod\bibinitdelim J\bibinitperiod}}}%
        {{hash=b979d9967413dc7206d6df4142bb9451}{%
           family={Sutton},
           familyi={S\bibinitperiod},
           given={A.\bibnamedelimi J.},
           giveni={A\bibinitperiod\bibinitdelim J\bibinitperiod}}}%
        {{hash=76a7754b58d53f2e01f4bb9b6ed06322}{%
           family={Caldwell},
           familyi={C\bibinitperiod},
           given={D.\bibnamedelimi M.},
           giveni={D\bibinitperiod\bibinitdelim M\bibinitperiod}}}%
        {{hash=c7a1bc7d12ea038e98bd9bb3de71e360}{%
           family={Lu},
           familyi={L\bibinitperiod},
           given={G.},
           giveni={G\bibinitperiod}}}%
        {{hash=8b84bf66b64bf2b6f93f237a4d52d2fa}{%
           family={Ades},
           familyi={A\bibinitperiod},
           given={A.\bibnamedelimi E.},
           giveni={A\bibinitperiod\bibinitdelim E\bibinitperiod}}}%
      }
      \list{institution}{1}{%
        {National Institute for Health and Care Excellence}%
      }
      \strng{namehash}{7f5f9e86e9ac9fb3db5d9e7d5205f2b6}
      \strng{fullhash}{95e4c61341b91edd0878a2c2c1d8cda5}
      \strng{bibnamehash}{95e4c61341b91edd0878a2c2c1d8cda5}
      \strng{authorbibnamehash}{95e4c61341b91edd0878a2c2c1d8cda5}
      \strng{authornamehash}{7f5f9e86e9ac9fb3db5d9e7d5205f2b6}
      \strng{authorfullhash}{95e4c61341b91edd0878a2c2c1d8cda5}
      \field{extraname}{2}
      \field{sortinit}{2}
      \field{sortinithash}{8b555b3791beccb63322c22f3320aa9a}
      \field{labelnamesource}{author}
      \field{labeltitlesource}{title}
      \field{booktitle}{Technical Support Document}
      \field{title}{{NICE DSU Technical Support Document} 4: Inconsistency in networks of evidence based on randomised controlled trials}
      \field{type}{techreport}
      \field{year}{2011}
      \verb{urlraw}
      \verb http://www.nicedsu.org.uk
      \endverb
      \verb{url}
      \verb http://www.nicedsu.org.uk
      \endverb
      \keyw{inconsistency network meta-analysis meta-analysis Meta Analysis metaanalysis NETWORKS evidence randomised controlled trials randomised controlled trial CONTROLLED TRIALS CONTROLLED TRIAL CONTROLLED-TRIAL TRIALS trial}
    \endentry
    \entry{Strober2016}{misc}{}
      \name{author}{7}{}{%
        {{hash=3a322e02caac47d19055e1859aea4b48}{%
           family={Strober},
           familyi={S\bibinitperiod},
           given={Bruce},
           giveni={B\bibinitperiod}}}%
        {{hash=aae48fad995255c0617ff77af274ae84}{%
           family={Brnabic},
           familyi={B\bibinitperiod},
           given={Alan},
           giveni={A\bibinitperiod}}}%
        {{hash=c7be6b9e40a0a36e600a90f4cd7b1445}{%
           family={Schacht},
           familyi={S\bibinitperiod},
           given={Alexander},
           giveni={A\bibinitperiod}}}%
        {{hash=811de6a9153689ea0bbec4a1e64ded9b}{%
           family={Mallbris},
           familyi={M\bibinitperiod},
           given={Lotus},
           giveni={L\bibinitperiod}}}%
        {{hash=10cb0f3cc3f5d6d844629688114f6b25}{%
           family={See},
           familyi={S\bibinitperiod},
           given={Kyoungah},
           giveni={K\bibinitperiod}}}%
        {{hash=f8eda597db875c959d449ef0469ac724}{%
           family={Warren},
           familyi={W\bibinitperiod},
           given={Richard\bibnamedelima B},
           giveni={R\bibinitperiod\bibinitdelim B\bibinitperiod}}}%
        {{hash=3bf82e33d46f9f1ed96417babb22a2f1}{%
           family={Nast},
           familyi={N\bibinitperiod},
           given={Alexander},
           giveni={A\bibinitperiod}}}%
      }
      \list{location}{1}{%
        {Vienna, Austria}%
      }
      \strng{namehash}{6d387df6983f16f7855e9d3a39f9b3dc}
      \strng{fullhash}{ad94cd4e81221292327a14f9b2110f54}
      \strng{bibnamehash}{ad94cd4e81221292327a14f9b2110f54}
      \strng{authorbibnamehash}{ad94cd4e81221292327a14f9b2110f54}
      \strng{authornamehash}{6d387df6983f16f7855e9d3a39f9b3dc}
      \strng{authorfullhash}{ad94cd4e81221292327a14f9b2110f54}
      \field{sortinit}{2}
      \field{sortinithash}{8b555b3791beccb63322c22f3320aa9a}
      \field{labelnamesource}{author}
      \field{labeltitlesource}{title}
      \field{howpublished}{Oral presentation presented at 25th Congress of the European Academy of Dermatology and Venereology}
      \field{title}{Indirect Comparison of Ixekizumab and Secukinumab Using Matched-Adjusted Indirect Comparisons}
      \field{year}{2016}
    \endentry
    \entry{Reich2015}{article}{}
      \name{author}{7}{}{%
        {{hash=20aa2d76118dbfae925b8724d089dc95}{%
           family={Reich},
           familyi={R\bibinitperiod},
           given={K.},
           giveni={K\bibinitperiod}}}%
        {{hash=783dce22bb7d099237875fc172ca80b3}{%
           family={Mrowietz},
           familyi={M\bibinitperiod},
           given={U.},
           giveni={U\bibinitperiod}}}%
        {{hash=8a5790bad0ba1ef970d723968306619c}{%
           family={Radtke},
           familyi={R\bibinitperiod},
           given={M.\bibnamedelimi A.},
           giveni={M\bibinitperiod\bibinitdelim A\bibinitperiod}}}%
        {{hash=8baf9caf0c725031b0b4103803b83c0b}{%
           family={Thaci},
           familyi={T\bibinitperiod},
           given={D.},
           giveni={D\bibinitperiod}}}%
        {{hash=31bc1359496b05107a5100bec5a4343f}{%
           family={Rustenbach},
           familyi={R\bibinitperiod},
           given={S.\bibnamedelimi J.},
           giveni={S\bibinitperiod\bibinitdelim J\bibinitperiod}}}%
        {{hash=a23d11a5dcb139727576c57a79f72cec}{%
           family={Spehr},
           familyi={S\bibinitperiod},
           given={C.},
           giveni={C\bibinitperiod}}}%
        {{hash=efb4da029c6707c9d9a826315da84f1a}{%
           family={Augustin},
           familyi={A\bibinitperiod},
           given={M.},
           giveni={M\bibinitperiod}}}%
      }
      \list{publisher}{2}{%
        {Springer Science}%
        {Business Media {LLC}}%
      }
      \strng{namehash}{ded5a4ac2040b4d16f7f2cd247623f83}
      \strng{fullhash}{c9e1561b6675c68fdb132f6b3b31b6cb}
      \strng{bibnamehash}{c9e1561b6675c68fdb132f6b3b31b6cb}
      \strng{authorbibnamehash}{c9e1561b6675c68fdb132f6b3b31b6cb}
      \strng{authornamehash}{ded5a4ac2040b4d16f7f2cd247623f83}
      \strng{authorfullhash}{c9e1561b6675c68fdb132f6b3b31b6cb}
      \field{sortinit}{2}
      \field{sortinithash}{8b555b3791beccb63322c22f3320aa9a}
      \field{labelnamesource}{author}
      \field{labeltitlesource}{title}
      \field{journaltitle}{Archives of Dermatological Research.}
      \field{month}{9}
      \field{number}{10}
      \field{title}{Drug safety of systemic treatments for psoriasis: results from The German Psoriasis Registry {PsoBest}}
      \field{volume}{307}
      \field{year}{2015}
      \field{dateera}{ce}
      \field{pages}{875\bibrangedash 883}
      \range{pages}{9}
      \verb{doi}
      \verb 10.1007/s00403-015-1593-8
      \endverb
    \endentry
    \entry{Augustin2014}{article}{}
      \name{author}{13}{}{%
        {{hash=4c07d1761cea9d36f126f5b36ef70b98}{%
           family={Augustin},
           familyi={A\bibinitperiod},
           given={Matthias},
           giveni={M\bibinitperiod}}}%
        {{hash=4a8b9a490777a07ce230d1bc5e11040e}{%
           family={Spehr},
           familyi={S\bibinitperiod},
           given={Christina},
           giveni={C\bibinitperiod}}}%
        {{hash=e4445abca46405387df6f3f88a0618fa}{%
           family={Radtke},
           familyi={R\bibinitperiod},
           given={Marc\bibnamedelima A.},
           giveni={M\bibinitperiod\bibinitdelim A\bibinitperiod}}}%
        {{hash=cf62dda566672782329af333aaaaf7d2}{%
           family={Boehncke},
           familyi={B\bibinitperiod},
           given={Wolf-Henning},
           giveni={W\bibinithyphendelim H\bibinitperiod}}}%
        {{hash=3f5c24ae39e716b8e0f3b351c6ed29c2}{%
           family={Luger},
           familyi={L\bibinitperiod},
           given={Thomas},
           giveni={T\bibinitperiod}}}%
        {{hash=84f78f9ca51d4deb6e5a81e09a334f32}{%
           family={Mrowietz},
           familyi={M\bibinitperiod},
           given={Ulrich},
           giveni={U\bibinitperiod}}}%
        {{hash=22347055a4881c32235267bcf167b96c}{%
           family={Reusch},
           familyi={R\bibinitperiod},
           given={Michael},
           giveni={M\bibinitperiod}}}%
        {{hash=ed06a7f963fb4f597f5a047ab699a73a}{%
           family={Strömer},
           familyi={S\bibinitperiod},
           given={Klaus},
           giveni={K\bibinitperiod}}}%
        {{hash=86dac4ddb682904f7177d240db97bc57}{%
           family={Wozel},
           familyi={W\bibinitperiod},
           given={Gottfried},
           giveni={G\bibinitperiod}}}%
        {{hash=ee7d59016962f29a16266ae90ea2d46c}{%
           family={Kiedrowski},
           familyi={K\bibinitperiod},
           given={Ralph},
           giveni={R\bibinitperiod},
           prefix={v.},
           prefixi={v\bibinitperiod}}}%
        {{hash=ce74fee70e02f895fb2c91ce53c19227}{%
           family={Rustenbach},
           familyi={R\bibinitperiod},
           given={Stephan\bibnamedelima J.},
           giveni={S\bibinitperiod\bibinitdelim J\bibinitperiod}}}%
        {{hash=f29d314fcf078b63f82df9e587bbcadb}{%
           family={Purwins},
           familyi={P\bibinitperiod},
           given={Sandra},
           giveni={S\bibinitperiod}}}%
        {{hash=5b87991176d37d3151e6ec62c3f5a958}{%
           family={Reich},
           familyi={R\bibinitperiod},
           given={Kristian},
           giveni={K\bibinitperiod}}}%
      }
      \list{publisher}{1}{%
        {Wiley}%
      }
      \strng{namehash}{a8a925e6f801c1928850b0f2abae6a26}
      \strng{fullhash}{7c040a54ba88d6559c17933194fede4b}
      \strng{bibnamehash}{a8a925e6f801c1928850b0f2abae6a26}
      \strng{authorbibnamehash}{a8a925e6f801c1928850b0f2abae6a26}
      \strng{authornamehash}{a8a925e6f801c1928850b0f2abae6a26}
      \strng{authorfullhash}{7c040a54ba88d6559c17933194fede4b}
      \field{sortinit}{2}
      \field{sortinithash}{8b555b3791beccb63322c22f3320aa9a}
      \field{labelnamesource}{author}
      \field{labeltitlesource}{title}
      \field{journaltitle}{{JDDG}: Journal der Deutschen Dermatologischen Gesellschaft.}
      \field{month}{1}
      \field{number}{1}
      \field{title}{German psoriasis registry {PsoBest}: objectives, methodology and baseline data}
      \field{volume}{12}
      \field{year}{2014}
      \field{dateera}{ce}
      \field{pages}{48\bibrangedash 57}
      \range{pages}{10}
      \verb{doi}
      \verb 10.1111/ddg.12233
      \endverb
    \endentry
    \entry{Thaci2019}{article}{}
      \name{author}{10}{}{%
        {{hash=bc04535ff27e35facc7fc4fdb68380d8}{%
           family={Thaçi},
           familyi={T\bibinitperiod},
           given={D.},
           giveni={D\bibinitperiod}}}%
        {{hash=0091e856d0d02908ba9bd78a6cd5c693}{%
           family={Körber},
           familyi={K\bibinitperiod},
           given={A.},
           giveni={A\bibinitperiod}}}%
        {{hash=81a350964c010435f23b9df0c4f98551}{%
           family={Kiedrowski},
           familyi={K\bibinitperiod},
           given={R.},
           giveni={R\bibinitperiod}}}%
        {{hash=44530896eea640dcffa961abb7dfd3f3}{%
           family={Bachhuber},
           familyi={B\bibinitperiod},
           given={T.},
           giveni={T\bibinitperiod}}}%
        {{hash=5e828e678e55ac6f9eeb730123ac6c1b}{%
           family={Melzer},
           familyi={M\bibinitperiod},
           given={N.},
           giveni={N\bibinitperiod}}}%
        {{hash=0a246aa7712049186795583ec83e5a2e}{%
           family={Kasparek},
           familyi={K\bibinitperiod},
           given={T.},
           giveni={T\bibinitperiod}}}%
        {{hash=7b1f98cbc872ad4cdfe975c852e476b7}{%
           family={Duetting},
           familyi={D\bibinitperiod},
           given={E.},
           giveni={E\bibinitperiod}}}%
        {{hash=a11a5c8942a424492ff61fccd2113df6}{%
           family={Kraehn-Senftleben},
           familyi={K\bibinithyphendelim S\bibinitperiod},
           given={G.},
           giveni={G\bibinitperiod}}}%
        {{hash=0e639f4076fd5319f99fc39420d3d60d}{%
           family={Amon},
           familyi={A\bibinitperiod},
           given={U.},
           giveni={U\bibinitperiod}}}%
        {{hash=efb4da029c6707c9d9a826315da84f1a}{%
           family={Augustin},
           familyi={A\bibinitperiod},
           given={M.},
           giveni={M\bibinitperiod}}}%
      }
      \list{publisher}{1}{%
        {Wiley}%
      }
      \strng{namehash}{2c91ea724d36abb09c06b5c3622902b3}
      \strng{fullhash}{1491dd513d8a19e1e33fe5996345eb6e}
      \strng{bibnamehash}{1491dd513d8a19e1e33fe5996345eb6e}
      \strng{authorbibnamehash}{1491dd513d8a19e1e33fe5996345eb6e}
      \strng{authornamehash}{2c91ea724d36abb09c06b5c3622902b3}
      \strng{authorfullhash}{1491dd513d8a19e1e33fe5996345eb6e}
      \field{sortinit}{2}
      \field{sortinithash}{8b555b3791beccb63322c22f3320aa9a}
      \field{labelnamesource}{author}
      \field{labeltitlesource}{title}
      \field{journaltitle}{Journal of the European Academy of Dermatology and Venereology.}
      \field{month}{10}
      \field{number}{2}
      \field{title}{Secukinumab is effective in treatment of moderate-to-severe plaque psoriasis: real-life effectiveness and safety from the {PROSPECT} study}
      \field{volume}{34}
      \field{year}{2019}
      \field{dateera}{ce}
      \field{pages}{310\bibrangedash 318}
      \range{pages}{9}
      \verb{doi}
      \verb 10.1111/jdv.15962
      \endverb
    \endentry
    \entry{Chiricozzi2019}{article}{}
      \name{author}{21}{}{%
        {{hash=150a520bd393e39711504d513f92c610}{%
           family={Chiricozzi},
           familyi={C\bibinitperiod},
           given={Andrea},
           giveni={A\bibinitperiod}}}%
        {{hash=a392aa2d9ca9bbc7bbe5467dc24cf239}{%
           family={Balato},
           familyi={B\bibinitperiod},
           given={Anna},
           giveni={A\bibinitperiod}}}%
        {{hash=63ce7d81e1a80ecb3a234ab92a961db7}{%
           family={Conrad},
           familyi={C\bibinitperiod},
           given={Curdin},
           giveni={C\bibinitperiod}}}%
        {{hash=2941b8b6aa48e79c779b85be733cdd05}{%
           family={Conti},
           familyi={C\bibinitperiod},
           given={Andrea},
           giveni={A\bibinitperiod}}}%
        {{hash=bcf9e26b31b7cf9e181759a34deab54b}{%
           family={Dapavo},
           familyi={D\bibinitperiod},
           given={Paolo},
           giveni={P\bibinitperiod}}}%
        {{hash=2d7f5e0ec865f40486107a6dc46eec38}{%
           family={Ferreira},
           familyi={F\bibinitperiod},
           given={Paulo},
           giveni={P\bibinitperiod}}}%
        {{hash=189aa5fe89a6bc57a5b2cf2f9dbac478}{%
           family={Gaiani},
           familyi={G\bibinitperiod},
           given={Francesca\bibnamedelima Maria},
           giveni={F\bibinitperiod\bibinitdelim M\bibinitperiod}}}%
        {{hash=6155d97c0df5f3eb2cf92773ce74b1b4}{%
           family={Leite},
           familyi={L\bibinitperiod},
           given={Luiz},
           giveni={L\bibinitperiod}}}%
        {{hash=3a88a4e4851c16762a56420b27cad8b4}{%
           family={Malagoli},
           familyi={M\bibinitperiod},
           given={Piergiorgio},
           giveni={P\bibinitperiod}}}%
        {{hash=3ddc8297edca9c5a28bf178780ebc879}{%
           family={Mendes-Bastos},
           familyi={M\bibinithyphendelim B\bibinitperiod},
           given={Pedro},
           giveni={P\bibinitperiod}}}%
        {{hash=c4798f1d44ab8bf33040171a0c1ecf73}{%
           family={Megna},
           familyi={M\bibinitperiod},
           given={Matteo},
           giveni={M\bibinitperiod}}}%
        {{hash=4ad1fbbffe11227096274c3a4f1bbec0}{%
           family={Messina},
           familyi={M\bibinitperiod},
           given={Francesco},
           giveni={F\bibinitperiod}}}%
        {{hash=6cbdae9094ae0be5c2e691443dd26ec6}{%
           family={Nidegger},
           familyi={N\bibinitperiod},
           given={Alessia},
           giveni={A\bibinitperiod}}}%
        {{hash=8632f36d90072e4a2a5b03a882ebac03}{%
           family={Odorici},
           familyi={O\bibinitperiod},
           given={Giulia},
           giveni={G\bibinitperiod}}}%
        {{hash=67f601339c948825c204c6e055c78989}{%
           family={Panduri},
           familyi={P\bibinitperiod},
           given={Salvatore},
           giveni={S\bibinitperiod}}}%
        {{hash=8b9b33fb008aee1a10851a2a46b0e1a5}{%
           family={Piaserico},
           familyi={P\bibinitperiod},
           given={Stefano},
           giveni={S\bibinitperiod}}}%
        {{hash=6ae9161bd8a3f3c06cbc6066549505d4}{%
           family={Piscitelli},
           familyi={P\bibinitperiod},
           given={Leonardo},
           giveni={L\bibinitperiod}}}%
        {{hash=3b507b436ac749751ffe0e01a64aede7}{%
           family={Prignano},
           familyi={P\bibinitperiod},
           given={Francesca},
           giveni={F\bibinitperiod}}}%
        {{hash=f62c7dd040d0ef1d12ac36994f732515}{%
           family={Ribero},
           familyi={R\bibinitperiod},
           given={Simone},
           giveni={S\bibinitperiod}}}%
        {{hash=553b076f90c4cc344ba40fe882601502}{%
           family={Valerio},
           familyi={V\bibinitperiod},
           given={Joana},
           giveni={J\bibinitperiod}}}%
        {{hash=bb16e8adce2ad08d9d132d87dc97cc2e}{%
           family={Torres},
           familyi={T\bibinitperiod},
           given={Tiago},
           giveni={T\bibinitperiod}}}%
      }
      \list{publisher}{1}{%
        {Informa {UK} Limited}%
      }
      \strng{namehash}{3d3574ce99ec6cee8bc7a906a946d4d3}
      \strng{fullhash}{34d0673055b9f88fa8ac5f9f5481bcea}
      \strng{bibnamehash}{3d3574ce99ec6cee8bc7a906a946d4d3}
      \strng{authorbibnamehash}{3d3574ce99ec6cee8bc7a906a946d4d3}
      \strng{authornamehash}{3d3574ce99ec6cee8bc7a906a946d4d3}
      \strng{authorfullhash}{34d0673055b9f88fa8ac5f9f5481bcea}
      \field{sortinit}{2}
      \field{sortinithash}{8b555b3791beccb63322c22f3320aa9a}
      \field{labelnamesource}{author}
      \field{labeltitlesource}{title}
      \field{journaltitle}{Journal of Dermatological Treatment.}
      \field{month}{10}
      \field{number}{5}
      \field{title}{Secukinumab demonstrates improvements in absolute and relative psoriasis area severity indices in moderate-to-severe plaque psoriasis: results from a European, multicentric, retrospective, real-world study}
      \field{volume}{31}
      \field{year}{2019}
      \field{dateera}{ce}
      \field{pages}{476\bibrangedash 483}
      \range{pages}{8}
      \verb{doi}
      \verb 10.1080/09546634.2019.1671577
      \endverb
    \endentry
    \entry{Woolacott2006}{article}{}
      \name{author}{11}{}{%
        {{hash=fc124e7ad2795c2ed58ad8251153540d}{%
           family={Woolacott},
           familyi={W\bibinitperiod},
           given={N.},
           giveni={N\bibinitperiod}}}%
        {{hash=847caf948af87afdb3f5fe07b3b6a03b}{%
           family={Hawkins},
           familyi={H\bibinitperiod},
           given={N.},
           giveni={N\bibinitperiod}}}%
        {{hash=265987cff8373ef9b4305ac57c268708}{%
           family={Mason},
           familyi={M\bibinitperiod},
           given={A.},
           giveni={A\bibinitperiod}}}%
        {{hash=96e0927011e423613f2055b4f94edd6c}{%
           family={Kainth},
           familyi={K\bibinitperiod},
           given={A.},
           giveni={A\bibinitperiod}}}%
        {{hash=fa9a4e32fd2ccae21be87eaf8bb71733}{%
           family={Khadjesari},
           familyi={K\bibinitperiod},
           given={Z.},
           giveni={Z\bibinitperiod}}}%
        {{hash=6610d5ba12a5713242d891166d93f34e}{%
           family={Bravo\bibnamedelima Vergel},
           familyi={B\bibinitperiod\bibinitdelim V\bibinitperiod},
           given={Y.},
           giveni={Y\bibinitperiod}}}%
        {{hash=96aba62461dcc9136432f47e7cc6a1de}{%
           family={Misso},
           familyi={M\bibinitperiod},
           given={K.},
           giveni={K\bibinitperiod}}}%
        {{hash=506e9100493c7d35095fd5c444ccd240}{%
           family={Light},
           familyi={L\bibinitperiod},
           given={K.},
           giveni={K\bibinitperiod}}}%
        {{hash=fec6006c9fd9dc48dab9d4089a7c4723}{%
           family={Chalmers},
           familyi={C\bibinitperiod},
           given={R.},
           giveni={R\bibinitperiod}}}%
        {{hash=9d5722c60e94aff8125ad5c5e9fff417}{%
           family={Sculpher},
           familyi={S\bibinitperiod},
           given={M.},
           giveni={M\bibinitperiod}}}%
        {{hash=b6c9fccaed1d06e81b445fc15e43c171}{%
           family={Riemsma},
           familyi={R\bibinitperiod},
           given={R.},
           giveni={R\bibinitperiod}}}%
      }
      \list{publisher}{1}{%
        {National Institute for Health Research}%
      }
      \strng{namehash}{5c2705dad16ea9752f06181b23e8c3f7}
      \strng{fullhash}{63b3f1a1f1dbb9728badf1e2cc125d3e}
      \strng{bibnamehash}{5c2705dad16ea9752f06181b23e8c3f7}
      \strng{authorbibnamehash}{5c2705dad16ea9752f06181b23e8c3f7}
      \strng{authornamehash}{5c2705dad16ea9752f06181b23e8c3f7}
      \strng{authorfullhash}{63b3f1a1f1dbb9728badf1e2cc125d3e}
      \field{sortinit}{3}
      \field{sortinithash}{ad6fe7482ffbd7b9f99c9e8b5dccd3d7}
      \field{labelnamesource}{author}
      \field{labeltitlesource}{title}
      \field{journaltitle}{Health Technology Assessment.}
      \field{month}{11}
      \field{number}{46}
      \field{title}{Etanercept and efalizumab for the treatment of psoriasis: a systematic review}
      \field{volume}{10}
      \field{year}{2006}
      \verb{doi}
      \verb 10.3310/hta10460
      \endverb
    \endentry
    \entry{Phillippo2020_simstudy}{article}{}
      \name{author}{4}{}{%
        {{hash=e97e6064236083b9171003c622186c41}{%
           family={Phillippo},
           familyi={P\bibinitperiod},
           given={David\bibnamedelima M.},
           giveni={D\bibinitperiod\bibinitdelim M\bibinitperiod}}}%
        {{hash=d5bd27f15cc20c86e144bb3182677987}{%
           family={Dias},
           familyi={D\bibinitperiod},
           given={Sofia},
           giveni={S\bibinitperiod}}}%
        {{hash=8b84bf66b64bf2b6f93f237a4d52d2fa}{%
           family={Ades},
           familyi={A\bibinitperiod},
           given={A.\bibnamedelimi E.},
           giveni={A\bibinitperiod\bibinitdelim E\bibinitperiod}}}%
        {{hash=c95e04640ca1eb2c319b63e172b42c80}{%
           family={Welton},
           familyi={W\bibinitperiod},
           given={Nicky\bibnamedelima J.},
           giveni={N\bibinitperiod\bibinitdelim J\bibinitperiod}}}%
      }
      \strng{namehash}{c5c46aba614a0167d10db4b862349a94}
      \strng{fullhash}{4cff72a63c236cdb97feb8732bfbc462}
      \strng{bibnamehash}{4cff72a63c236cdb97feb8732bfbc462}
      \strng{authorbibnamehash}{4cff72a63c236cdb97feb8732bfbc462}
      \strng{authornamehash}{c5c46aba614a0167d10db4b862349a94}
      \strng{authorfullhash}{4cff72a63c236cdb97feb8732bfbc462}
      \field{extraname}{5}
      \field{sortinit}{3}
      \field{sortinithash}{ad6fe7482ffbd7b9f99c9e8b5dccd3d7}
      \field{labelnamesource}{author}
      \field{labeltitlesource}{title}
      \field{journaltitle}{Statistics in Medicine.}
      \field{note}{Available online 4th October 2020}
      \field{title}{Assessing the performance of population adjustment methods for anchored indirect comparisons: A simulation study}
      \field{year}{2020}
      \verb{doi}
      \verb 10.1002/sim.8759
      \endverb
      \keyw{Indirect comparison,eﬀect modiﬁcation,individual patient data,multilevel network,meta-regression,matching-adjusted indirect comparison,simulated treatment comparison}
    \endentry
    \entry{Spiegelhalter2002}{article}{}
      \name{author}{4}{}{%
        {{hash=57d8d2d8275a33928bdfc9d2e4649e03}{%
           family={Spiegelhalter},
           familyi={S\bibinitperiod},
           given={David\bibnamedelima J.},
           giveni={D\bibinitperiod\bibinitdelim J\bibinitperiod}}}%
        {{hash=662d36aab68c2a30c5d655de61aa9f40}{%
           family={Best},
           familyi={B\bibinitperiod},
           given={Nicola\bibnamedelima G.},
           giveni={N\bibinitperiod\bibinitdelim G\bibinitperiod}}}%
        {{hash=72c956f4cc80d0b12a34e19fbda3e6f4}{%
           family={Carlin},
           familyi={C\bibinitperiod},
           given={Bradley\bibnamedelima P.},
           giveni={B\bibinitperiod\bibinitdelim P\bibinitperiod}}}%
        {{hash=e048cf8d5078cb1a30483d873879fcad}{%
           family={Linde},
           familyi={L\bibinitperiod},
           given={Angelika},
           giveni={A\bibinitperiod},
           prefix={van\bibnamedelima der},
           prefixi={v\bibinitperiod\bibinitdelim d\bibinitperiod}}}%
      }
      \list{publisher}{1}{%
        {Wiley-Blackwell}%
      }
      \strng{namehash}{751b56d9b49bdbb320ca0dbcc9d825de}
      \strng{fullhash}{9f97e41ed35e70d39f12b2e860b2e314}
      \strng{bibnamehash}{9f97e41ed35e70d39f12b2e860b2e314}
      \strng{authorbibnamehash}{9f97e41ed35e70d39f12b2e860b2e314}
      \strng{authornamehash}{751b56d9b49bdbb320ca0dbcc9d825de}
      \strng{authorfullhash}{9f97e41ed35e70d39f12b2e860b2e314}
      \field{sortinit}{3}
      \field{sortinithash}{ad6fe7482ffbd7b9f99c9e8b5dccd3d7}
      \field{labelnamesource}{author}
      \field{labeltitlesource}{title}
      \field{journaltitle}{Journal of the Royal Statistical Society: Series B (Statistical Methodology).}
      \field{month}{10}
      \field{number}{4}
      \field{title}{Bayesian measures of model complexity and fit}
      \field{volume}{64}
      \field{year}{2002}
      \field{pages}{583\bibrangedash 639}
      \range{pages}{57}
      \verb{doi}
      \verb 10.1111/1467-9868.00353
      \endverb
    \endentry
    \entry{Donegan2017}{article}{}
      \name{author}{5}{}{%
        {{hash=083e716882bbabe9b82d89da9f0ec2f3}{%
           family={Donegan},
           familyi={D\bibinitperiod},
           given={Sarah},
           giveni={S\bibinitperiod}}}%
        {{hash=c95e04640ca1eb2c319b63e172b42c80}{%
           family={Welton},
           familyi={W\bibinitperiod},
           given={Nicky\bibnamedelima J.},
           giveni={N\bibinitperiod\bibinitdelim J\bibinitperiod}}}%
        {{hash=900f15ab5c34f054be7f5dd6f4b85dbf}{%
           family={Tudur\bibnamedelima Smith},
           familyi={T\bibinitperiod\bibinitdelim S\bibinitperiod},
           given={Catrin},
           giveni={C\bibinitperiod}}}%
        {{hash=9942562b8937c1f1aae3ae83e155db4b}{%
           family={D'Alessandro},
           familyi={D\bibinitperiod},
           given={Umberto},
           giveni={U\bibinitperiod}}}%
        {{hash=d5bd27f15cc20c86e144bb3182677987}{%
           family={Dias},
           familyi={D\bibinitperiod},
           given={Sofia},
           giveni={S\bibinitperiod}}}%
      }
      \list{publisher}{1}{%
        {Wiley}%
      }
      \strng{namehash}{ff92f7f1aae17c2bea7acfdb64a00a23}
      \strng{fullhash}{f98504789e578ed59fdb4ccf1f9b68d2}
      \strng{bibnamehash}{f98504789e578ed59fdb4ccf1f9b68d2}
      \strng{authorbibnamehash}{f98504789e578ed59fdb4ccf1f9b68d2}
      \strng{authornamehash}{ff92f7f1aae17c2bea7acfdb64a00a23}
      \strng{authorfullhash}{f98504789e578ed59fdb4ccf1f9b68d2}
      \field{extraname}{2}
      \field{sortinit}{4}
      \field{sortinithash}{9381316451d1b9788675a07e972a12a7}
      \field{labelnamesource}{author}
      \field{labeltitlesource}{title}
      \field{journaltitle}{Research Synthesis Methods.}
      \field{month}{8}
      \field{number}{4}
      \field{title}{Network meta-analysis including treatment by covariate interactions: Consistency can vary across covariate values}
      \field{volume}{8}
      \field{year}{2017}
      \field{pages}{485\bibrangedash 495}
      \range{pages}{11}
      \verb{doi}
      \verb 10.1002/jrsm.1257
      \endverb
    \endentry
    \entry{RCore}{manual}{}
      \name{author}{1}{}{%
        {{hash=dcdebb6b35bff7c0568bf8c50ef8626d}{%
           family={{R Core Team}},
           familyi={R\bibinitperiod}}}%
      }
      \list{location}{1}{%
        {Vienna, Austria}%
      }
      \list{organization}{1}{%
        {R Foundation for Statistical Computing}%
      }
      \strng{namehash}{dcdebb6b35bff7c0568bf8c50ef8626d}
      \strng{fullhash}{dcdebb6b35bff7c0568bf8c50ef8626d}
      \strng{bibnamehash}{dcdebb6b35bff7c0568bf8c50ef8626d}
      \strng{authorbibnamehash}{dcdebb6b35bff7c0568bf8c50ef8626d}
      \strng{authornamehash}{dcdebb6b35bff7c0568bf8c50ef8626d}
      \strng{authorfullhash}{dcdebb6b35bff7c0568bf8c50ef8626d}
      \field{sortinit}{5}
      \field{sortinithash}{20e9b4b0b173788c5dace24730f47d8c}
      \field{labelnamesource}{author}
      \field{labeltitlesource}{title}
      \field{title}{R: A Language and Environment for Statistical Computing}
      \field{year}{2020}
      \verb{urlraw}
      \verb https://www.R-project.org/
      \endverb
      \verb{url}
      \verb https://www.R-project.org/
      \endverb
    \endentry
    \entry{multinma_package}{manual}{}
      \name{author}{1}{}{%
        {{hash=e97e6064236083b9171003c622186c41}{%
           family={Phillippo},
           familyi={P\bibinitperiod},
           given={David\bibnamedelima M.},
           giveni={D\bibinitperiod\bibinitdelim M\bibinitperiod}}}%
      }
      \strng{namehash}{e97e6064236083b9171003c622186c41}
      \strng{fullhash}{e97e6064236083b9171003c622186c41}
      \strng{bibnamehash}{e97e6064236083b9171003c622186c41}
      \strng{authorbibnamehash}{e97e6064236083b9171003c622186c41}
      \strng{authornamehash}{e97e6064236083b9171003c622186c41}
      \strng{authorfullhash}{e97e6064236083b9171003c622186c41}
      \field{extraname}{2}
      \field{sortinit}{5}
      \field{sortinithash}{20e9b4b0b173788c5dace24730f47d8c}
      \field{labelnamesource}{author}
      \field{labeltitlesource}{title}
      \field{note}{R package}
      \field{title}{multinma: Network Meta-Analysis of Individual and Aggregate Data in Stan}
      \field{year}{2020}
      \verb{doi}
      \verb 10.5281/zenodo.3904454
      \endverb
      \verb{urlraw}
      \verb https://cran.r-project.org/package=multinma
      \endverb
      \verb{url}
      \verb https://cran.r-project.org/package=multinma
      \endverb
    \endentry
    \entry{Carpenter2017}{article}{}
      \name{author}{10}{}{%
        {{hash=5321a7ac2b0407bc405fa8816fd73f09}{%
           family={Carpenter},
           familyi={C\bibinitperiod},
           given={Bob},
           giveni={B\bibinitperiod}}}%
        {{hash=1e1eb60e3b6e222217bf8e9b24070b28}{%
           family={Gelman},
           familyi={G\bibinitperiod},
           given={Andrew},
           giveni={A\bibinitperiod}}}%
        {{hash=937991c72400f4d0e0252027c8c03f67}{%
           family={Hoffman},
           familyi={H\bibinitperiod},
           given={Matthew\bibnamedelima D.},
           giveni={M\bibinitperiod\bibinitdelim D\bibinitperiod}}}%
        {{hash=fb04571d965766ee6d71dafbd3eb452e}{%
           family={Lee},
           familyi={L\bibinitperiod},
           given={Daniel},
           giveni={D\bibinitperiod}}}%
        {{hash=9cc812cde8c441e79dfaab4955a72c2c}{%
           family={Goodrich},
           familyi={G\bibinitperiod},
           given={Ben},
           giveni={B\bibinitperiod}}}%
        {{hash=1982fa604a3f94837efceaa53330b2a4}{%
           family={Betancourt},
           familyi={B\bibinitperiod},
           given={Michael},
           giveni={M\bibinitperiod}}}%
        {{hash=13e542215366001a04c3d21163d79458}{%
           family={Brubaker},
           familyi={B\bibinitperiod},
           given={Marcus},
           giveni={M\bibinitperiod}}}%
        {{hash=41eee90a96d38ce11a198e6c0aeb415f}{%
           family={Guo},
           familyi={G\bibinitperiod},
           given={Jiqiang},
           giveni={J\bibinitperiod}}}%
        {{hash=137297e0019ba55bca6f9b200782ae52}{%
           family={Li},
           familyi={L\bibinitperiod},
           given={Peter},
           giveni={P\bibinitperiod}}}%
        {{hash=6f0d8885ad4c012b0ced0ee95cdf2729}{%
           family={Riddell},
           familyi={R\bibinitperiod},
           given={Allen},
           giveni={A\bibinitperiod}}}%
      }
      \list{publisher}{1}{%
        {Foundation for Open Access Statistic}%
      }
      \strng{namehash}{315a7c9e1cdeecc523de3b4d0e029d66}
      \strng{fullhash}{29572594759b21c576aa9533a18a00d1}
      \strng{bibnamehash}{29572594759b21c576aa9533a18a00d1}
      \strng{authorbibnamehash}{29572594759b21c576aa9533a18a00d1}
      \strng{authornamehash}{315a7c9e1cdeecc523de3b4d0e029d66}
      \strng{authorfullhash}{29572594759b21c576aa9533a18a00d1}
      \field{sortinit}{5}
      \field{sortinithash}{20e9b4b0b173788c5dace24730f47d8c}
      \field{labelnamesource}{author}
      \field{labeltitlesource}{title}
      \field{journaltitle}{Journal of Statistical Software.}
      \field{number}{1}
      \field{title}{Stan: A Probabilistic Programming Language}
      \field{volume}{76}
      \field{year}{2017}
      \verb{doi}
      \verb 10.18637/jss.v076.i01
      \endverb
    \endentry
    \entry{Vehtari2020}{article}{}
      \name{author}{5}{}{%
        {{hash=5d36e97683cbc9d6ef06fc2ec40becb0}{%
           family={Vehtari},
           familyi={V\bibinitperiod},
           given={Aki},
           giveni={A\bibinitperiod}}}%
        {{hash=1e1eb60e3b6e222217bf8e9b24070b28}{%
           family={Gelman},
           familyi={G\bibinitperiod},
           given={Andrew},
           giveni={A\bibinitperiod}}}%
        {{hash=740d117d0458272bb691f40adf15dfdb}{%
           family={Simpson},
           familyi={S\bibinitperiod},
           given={Daniel},
           giveni={D\bibinitperiod}}}%
        {{hash=5321a7ac2b0407bc405fa8816fd73f09}{%
           family={Carpenter},
           familyi={C\bibinitperiod},
           given={Bob},
           giveni={B\bibinitperiod}}}%
        {{hash=ec69dfaa36b99b02d1d9a3733eae1d23}{%
           family={Bürkner},
           familyi={B\bibinitperiod},
           given={Paul-Christian},
           giveni={P\bibinithyphendelim C\bibinitperiod}}}%
      }
      \list{publisher}{1}{%
        {Institute of Mathematical Statistics}%
      }
      \strng{namehash}{13eec84652bc051938f1334f1cbf51c1}
      \strng{fullhash}{5963ae41707cfa462f04075d2352919e}
      \strng{bibnamehash}{5963ae41707cfa462f04075d2352919e}
      \strng{authorbibnamehash}{5963ae41707cfa462f04075d2352919e}
      \strng{authornamehash}{13eec84652bc051938f1334f1cbf51c1}
      \strng{authorfullhash}{5963ae41707cfa462f04075d2352919e}
      \field{sortinit}{5}
      \field{sortinithash}{20e9b4b0b173788c5dace24730f47d8c}
      \field{labelnamesource}{author}
      \field{labeltitlesource}{title}
      \field{journaltitle}{Bayesian Analysis.}
      \field{month}{7}
      \field{title}{Rank-Normalization, Folding, and Localization: An Improved $\widehat{R}$ for Assessing Convergence of {MCMC}}
      \field{year}{2020}
      \verb{doi}
      \verb 10.1214/20-ba1221
      \endverb
    \endentry
    \entry{Betancourt2013}{article}{}
      \name{author}{2}{}{%
        {{hash=436dfe5eaaa5fa7c6b7eb4d4890ad04f}{%
           family={Betancourt},
           familyi={B\bibinitperiod},
           given={M.\bibnamedelimi J.},
           giveni={M\bibinitperiod\bibinitdelim J\bibinitperiod}}}%
        {{hash=29d5a93ca5a81c990256c62b097f65bb}{%
           family={Girolami},
           familyi={G\bibinitperiod},
           given={Mark},
           giveni={M\bibinitperiod}}}%
      }
      \strng{namehash}{fbf92b363e8aa486813d11b0135ae09f}
      \strng{fullhash}{fbf92b363e8aa486813d11b0135ae09f}
      \strng{bibnamehash}{fbf92b363e8aa486813d11b0135ae09f}
      \strng{authorbibnamehash}{fbf92b363e8aa486813d11b0135ae09f}
      \strng{authornamehash}{fbf92b363e8aa486813d11b0135ae09f}
      \strng{authorfullhash}{fbf92b363e8aa486813d11b0135ae09f}
      \field{sortinit}{5}
      \field{sortinithash}{20e9b4b0b173788c5dace24730f47d8c}
      \field{labelnamesource}{author}
      \field{labeltitlesource}{title}
      \field{day}{3}
      \field{eprintclass}{stat.ME}
      \field{eprinttype}{arXiv}
      \field{month}{12}
      \field{title}{Hamiltonian Monte Carlo for Hierarchical Models}
      \field{year}{2013}
      \field{dateera}{ce}
      \verb{eprint}
      \verb 1312.0906
      \endverb
      \keyw{stat.ME}
    \endentry
    \entry{Jackson2014}{article}{}
      \name{author}{5}{}{%
        {{hash=e8f56b4e69ca9741d12f1c5f61c70b92}{%
           family={Jackson},
           familyi={J\bibinitperiod},
           given={Dan},
           giveni={D\bibinitperiod}}}%
        {{hash=de010606df34444096a9354e7128045d}{%
           family={Barrett},
           familyi={B\bibinitperiod},
           given={Jessica\bibnamedelima K.},
           giveni={J\bibinitperiod\bibinitdelim K\bibinitperiod}}}%
        {{hash=9d35407c9c7c559c4d5a0672673ac2b8}{%
           family={Rice},
           familyi={R\bibinitperiod},
           given={Stephen},
           giveni={S\bibinitperiod}}}%
        {{hash=024ff9dd7531a289f92473b1f7ce2e2c}{%
           family={White},
           familyi={W\bibinitperiod},
           given={Ian\bibnamedelima R.},
           giveni={I\bibinitperiod\bibinitdelim R\bibinitperiod}}}%
        {{hash=b6750ef7d49e3489c3f80cb4562765a7}{%
           family={Higgins},
           familyi={H\bibinitperiod},
           given={Julian\bibnamedelima P.T.},
           giveni={J\bibinitperiod\bibinitdelim P\bibinitperiod}}}%
      }
      \list{publisher}{1}{%
        {Wiley}%
      }
      \strng{namehash}{d3dc2e482ee213e90f00c99042d47290}
      \strng{fullhash}{e5e2b27de3206f4d3754b15fea28537f}
      \strng{bibnamehash}{e5e2b27de3206f4d3754b15fea28537f}
      \strng{authorbibnamehash}{e5e2b27de3206f4d3754b15fea28537f}
      \strng{authornamehash}{d3dc2e482ee213e90f00c99042d47290}
      \strng{authorfullhash}{e5e2b27de3206f4d3754b15fea28537f}
      \field{sortinit}{6}
      \field{sortinithash}{b33bc299efb3c36abec520a4c896a66d}
      \field{labelnamesource}{author}
      \field{labeltitlesource}{title}
      \field{journaltitle}{Statistics in Medicine.}
      \field{month}{4}
      \field{number}{21}
      \field{title}{A design-by-treatment interaction model for network meta-analysis with random inconsistency effects}
      \field{volume}{33}
      \field{year}{2014}
      \field{dateera}{ce}
      \field{pages}{3639\bibrangedash 3654}
      \range{pages}{16}
      \verb{doi}
      \verb 10.1002/sim.6188
      \endverb
    \endentry
    \entry{Greenland1992}{article}{}
      \name{author}{1}{}{%
        {{hash=c5b4c7113701e4de7900f78e0f2fd1fd}{%
           family={Greenland},
           familyi={G\bibinitperiod},
           given={Sander},
           giveni={S\bibinitperiod}}}%
      }
      \list{publisher}{1}{%
        {Wiley}%
      }
      \strng{namehash}{c5b4c7113701e4de7900f78e0f2fd1fd}
      \strng{fullhash}{c5b4c7113701e4de7900f78e0f2fd1fd}
      \strng{bibnamehash}{c5b4c7113701e4de7900f78e0f2fd1fd}
      \strng{authorbibnamehash}{c5b4c7113701e4de7900f78e0f2fd1fd}
      \strng{authornamehash}{c5b4c7113701e4de7900f78e0f2fd1fd}
      \strng{authorfullhash}{c5b4c7113701e4de7900f78e0f2fd1fd}
      \field{sortinit}{6}
      \field{sortinithash}{b33bc299efb3c36abec520a4c896a66d}
      \field{labelnamesource}{author}
      \field{labeltitlesource}{title}
      \field{journaltitle}{Statistics in Medicine.}
      \field{number}{9}
      \field{title}{Divergent biases in ecologic and individual-level studies}
      \field{volume}{11}
      \field{year}{1992}
      \field{pages}{1209\bibrangedash 1223}
      \range{pages}{15}
      \verb{doi}
      \verb 10.1002/sim.4780110907
      \endverb
    \endentry
    \entry{Hua2016}{article}{}
      \name{author}{6}{}{%
        {{hash=0cbd8d3e01cb64b3760433bd0693d125}{%
           family={Hua},
           familyi={H\bibinitperiod},
           given={Hairui},
           giveni={H\bibinitperiod}}}%
        {{hash=337e55fb88422c00b4e403ac6f57a205}{%
           family={Burke},
           familyi={B\bibinitperiod},
           given={Danielle\bibnamedelima L.},
           giveni={D\bibinitperiod\bibinitdelim L\bibinitperiod}}}%
        {{hash=e5050b089ab6f5c063e753ce7792eec5}{%
           family={Crowther},
           familyi={C\bibinitperiod},
           given={Michael\bibnamedelima J.},
           giveni={M\bibinitperiod\bibinitdelim J\bibinitperiod}}}%
        {{hash=c12a94fc3d0683aa65def5a9abb7eed4}{%
           family={Ensor},
           familyi={E\bibinitperiod},
           given={Joie},
           giveni={J\bibinitperiod}}}%
        {{hash=900f15ab5c34f054be7f5dd6f4b85dbf}{%
           family={Tudur\bibnamedelima Smith},
           familyi={T\bibinitperiod\bibinitdelim S\bibinitperiod},
           given={Catrin},
           giveni={C\bibinitperiod}}}%
        {{hash=346e99b2c582cf15d36f442325188a4b}{%
           family={Riley},
           familyi={R\bibinitperiod},
           given={Richard\bibnamedelima D.},
           giveni={R\bibinitperiod\bibinitdelim D\bibinitperiod}}}%
      }
      \list{publisher}{1}{%
        {Wiley}%
      }
      \strng{namehash}{41154010792ea10796feab9f9650fd60}
      \strng{fullhash}{3694a1fb462c44a08e2ef80251ca3afe}
      \strng{bibnamehash}{3694a1fb462c44a08e2ef80251ca3afe}
      \strng{authorbibnamehash}{3694a1fb462c44a08e2ef80251ca3afe}
      \strng{authornamehash}{41154010792ea10796feab9f9650fd60}
      \strng{authorfullhash}{3694a1fb462c44a08e2ef80251ca3afe}
      \field{sortinit}{6}
      \field{sortinithash}{b33bc299efb3c36abec520a4c896a66d}
      \field{labelnamesource}{author}
      \field{labeltitlesource}{title}
      \field{journaltitle}{Statistics in Medicine.}
      \field{month}{12}
      \field{number}{5}
      \field{title}{One-stage individual participant data meta-analysis models: estimation of treatment-covariate interactions must avoid ecological bias by separating out within-trial and across-trial information}
      \field{volume}{36}
      \field{year}{2016}
      \field{pages}{772\bibrangedash 789}
      \range{pages}{18}
      \verb{doi}
      \verb 10.1002/sim.7171
      \endverb
    \endentry
    \entry{Fisher2017}{article}{}
      \name{author}{5}{}{%
        {{hash=8d660c4a4f081e980a77794247574c18}{%
           family={Fisher},
           familyi={F\bibinitperiod},
           given={David\bibnamedelima J.},
           giveni={D\bibinitperiod\bibinitdelim J\bibinitperiod}}}%
        {{hash=cfbffa24ed49be40657a7c308b280d53}{%
           family={Carpenter},
           familyi={C\bibinitperiod},
           given={James\bibnamedelima R.},
           giveni={J\bibinitperiod\bibinitdelim R\bibinitperiod}}}%
        {{hash=eadb4ae07082f09545a098561fb755a8}{%
           family={Morris},
           familyi={M\bibinitperiod},
           given={Tim\bibnamedelima P.},
           giveni={T\bibinitperiod\bibinitdelim P\bibinitperiod}}}%
        {{hash=bc4072e22492d26ddbb7909c8310c8fb}{%
           family={Freeman},
           familyi={F\bibinitperiod},
           given={Suzanne\bibnamedelima C.},
           giveni={S\bibinitperiod\bibinitdelim C\bibinitperiod}}}%
        {{hash=8f0b7f4f0be85429c19667880155d9db}{%
           family={Tierney},
           familyi={T\bibinitperiod},
           given={Jayne\bibnamedelima F.},
           giveni={J\bibinitperiod\bibinitdelim F\bibinitperiod}}}%
      }
      \list{publisher}{1}{%
        {BMJ}%
      }
      \strng{namehash}{a141aa40caa9018a826a9633a912c8fc}
      \strng{fullhash}{01e85fcfc41d6c09f8b0b64bfdff62c8}
      \strng{bibnamehash}{01e85fcfc41d6c09f8b0b64bfdff62c8}
      \strng{authorbibnamehash}{01e85fcfc41d6c09f8b0b64bfdff62c8}
      \strng{authornamehash}{a141aa40caa9018a826a9633a912c8fc}
      \strng{authorfullhash}{01e85fcfc41d6c09f8b0b64bfdff62c8}
      \field{sortinit}{6}
      \field{sortinithash}{b33bc299efb3c36abec520a4c896a66d}
      \field{labelnamesource}{author}
      \field{labeltitlesource}{title}
      \field{journaltitle}{{BMJ}.}
      \field{month}{3}
      \field{title}{Meta-analytical methods to identify who benefits most from treatments: daft, deluded, or deft approach?}
      \field{year}{2017}
      \field{pages}{j573}
      \range{pages}{-1}
      \verb{doi}
      \verb 10.1136/bmj.j573
      \endverb
    \endentry
    \entry{Zhang2008}{article}{}
      \name{author}{1}{}{%
        {{hash=af6676fd57905f96e6d74773e0c58962}{%
           family={Zhang},
           familyi={Z\bibinitperiod},
           given={Zhiwei},
           giveni={Z\bibinitperiod}}}%
      }
      \list{publisher}{1}{%
        {Informa {UK} Limited}%
      }
      \strng{namehash}{af6676fd57905f96e6d74773e0c58962}
      \strng{fullhash}{af6676fd57905f96e6d74773e0c58962}
      \strng{bibnamehash}{af6676fd57905f96e6d74773e0c58962}
      \strng{authorbibnamehash}{af6676fd57905f96e6d74773e0c58962}
      \strng{authornamehash}{af6676fd57905f96e6d74773e0c58962}
      \strng{authorfullhash}{af6676fd57905f96e6d74773e0c58962}
      \field{sortinit}{7}
      \field{sortinithash}{108d0be1b1bee9773a1173443802c0a3}
      \field{labelnamesource}{author}
      \field{labeltitlesource}{title}
      \field{journaltitle}{Communications in Statistics - Theory and Methods.}
      \field{month}{12}
      \field{number}{3}
      \field{title}{Estimating a Marginal Causal Odds Ratio Subject to Confounding}
      \field{volume}{38}
      \field{year}{2008}
      \field{dateera}{ce}
      \field{pages}{309\bibrangedash 321}
      \range{pages}{13}
      \verb{doi}
      \verb 10.1080/03610920802200076
      \endverb
    \endentry
    \entry{Kahan2014}{article}{}
      \name{author}{4}{}{%
        {{hash=b095c0aa6a89fb96bdf2ee420bc3de06}{%
           family={Kahan},
           familyi={K\bibinitperiod},
           given={Brennan\bibnamedelima C},
           giveni={B\bibinitperiod\bibinitdelim C\bibinitperiod}}}%
        {{hash=94d752b346422865b542c358a0befc8f}{%
           family={Jairath},
           familyi={J\bibinitperiod},
           given={Vipul},
           giveni={V\bibinitperiod}}}%
        {{hash=7bec2f70b5230b4963fca6a78135470d}{%
           family={Doré},
           familyi={D\bibinitperiod},
           given={Caroline\bibnamedelima J},
           giveni={C\bibinitperiod\bibinitdelim J\bibinitperiod}}}%
        {{hash=eadb4ae07082f09545a098561fb755a8}{%
           family={Morris},
           familyi={M\bibinitperiod},
           given={Tim\bibnamedelima P},
           giveni={T\bibinitperiod\bibinitdelim P\bibinitperiod}}}%
      }
      \list{publisher}{2}{%
        {Springer Science}%
        {Business Media {LLC}}%
      }
      \strng{namehash}{3e71e98fbd7756f6e89980125e8e75d8}
      \strng{fullhash}{798ce3a89a035c6c1cb827c782d058cd}
      \strng{bibnamehash}{798ce3a89a035c6c1cb827c782d058cd}
      \strng{authorbibnamehash}{798ce3a89a035c6c1cb827c782d058cd}
      \strng{authornamehash}{3e71e98fbd7756f6e89980125e8e75d8}
      \strng{authorfullhash}{798ce3a89a035c6c1cb827c782d058cd}
      \field{sortinit}{7}
      \field{sortinithash}{108d0be1b1bee9773a1173443802c0a3}
      \field{labelnamesource}{author}
      \field{labeltitlesource}{title}
      \field{journaltitle}{Trials.}
      \field{month}{4}
      \field{number}{1}
      \field{title}{The risks and rewards of covariate adjustment in randomized trials: an assessment of 12 outcomes from 8 studies}
      \field{volume}{15}
      \field{year}{2014}
      \field{dateera}{ce}
      \verb{doi}
      \verb 10.1186/1745-6215-15-139
      \endverb
    \endentry
    \entry{Welton2015}{article}{}
      \name{author}{7}{}{%
        {{hash=c95e04640ca1eb2c319b63e172b42c80}{%
           family={Welton},
           familyi={W\bibinitperiod},
           given={Nicky\bibnamedelima J.},
           giveni={N\bibinitperiod\bibinitdelim J\bibinitperiod}}}%
        {{hash=cae1066f255cb7dbfb4831893f24d06b}{%
           family={Soares},
           familyi={S\bibinitperiod},
           given={Marta\bibnamedelima O.},
           giveni={M\bibinitperiod\bibinitdelim O\bibinitperiod}}}%
        {{hash=0e191c54fbe94c3771bbbfb9b13a4f07}{%
           family={Palmer},
           familyi={P\bibinitperiod},
           given={Stephen},
           giveni={S\bibinitperiod}}}%
        {{hash=574de59d3ba7002b732eec2cf432d3e9}{%
           family={Ades},
           familyi={A\bibinitperiod},
           given={Anthony\bibnamedelima E.},
           giveni={A\bibinitperiod\bibinitdelim E\bibinitperiod}}}%
        {{hash=0c47051d46d0a9329486e9ca99175787}{%
           family={Harrison},
           familyi={H\bibinitperiod},
           given={David},
           giveni={D\bibinitperiod}}}%
        {{hash=f48544d180b890ae2582be390c5d9719}{%
           family={Shankar-Hari},
           familyi={S\bibinithyphendelim H\bibinitperiod},
           given={Manu},
           giveni={M\bibinitperiod}}}%
        {{hash=d12453f828ce1d4939f532509511d6be}{%
           family={Rowan},
           familyi={R\bibinitperiod},
           given={Kathy\bibnamedelima M.},
           giveni={K\bibinitperiod\bibinitdelim M\bibinitperiod}}}%
      }
      \list{publisher}{1}{%
        {{SAGE} Publications}%
      }
      \strng{namehash}{44e2ce2cbb07e3bc044f05439fbbd71c}
      \strng{fullhash}{c015632ee17798e4b34eae4bb0bdccfb}
      \strng{bibnamehash}{c015632ee17798e4b34eae4bb0bdccfb}
      \strng{authorbibnamehash}{c015632ee17798e4b34eae4bb0bdccfb}
      \strng{authornamehash}{44e2ce2cbb07e3bc044f05439fbbd71c}
      \strng{authorfullhash}{c015632ee17798e4b34eae4bb0bdccfb}
      \field{sortinit}{7}
      \field{sortinithash}{108d0be1b1bee9773a1173443802c0a3}
      \field{labelnamesource}{author}
      \field{labeltitlesource}{title}
      \field{journaltitle}{Medical Decision Making.}
      \field{month}{2}
      \field{number}{5}
      \field{title}{Accounting for Heterogeneity in Relative Treatment Effects for Use in Cost-Effectiveness Models and Value-of-Information Analyses}
      \field{volume}{35}
      \field{year}{2015}
      \field{dateera}{ce}
      \field{pages}{608\bibrangedash 621}
      \range{pages}{14}
      \verb{doi}
      \verb 10.1177/0272989x15570113
      \endverb
    \endentry
    \entry{Karnon2012}{article}{}
      \name{author}{6}{}{%
        {{hash=f7c39ac2e040c80971da6ae84c37f04a}{%
           family={Karnon},
           familyi={K\bibinitperiod},
           given={Jonathan},
           giveni={J\bibinitperiod}}}%
        {{hash=aa63eb2455916fd8f7a24ec693fafad8}{%
           family={Stahl},
           familyi={S\bibinitperiod},
           given={James},
           giveni={J\bibinitperiod}}}%
        {{hash=fade93e5513bc061fd3b5f4196a25ac5}{%
           family={Brennan},
           familyi={B\bibinitperiod},
           given={Alan},
           giveni={A\bibinitperiod}}}%
        {{hash=57f9c147eb4e763b74a969800b667915}{%
           family={Caro},
           familyi={C\bibinitperiod},
           given={J.\bibnamedelimi Jaime},
           giveni={J\bibinitperiod\bibinitdelim J\bibinitperiod}}}%
        {{hash=2d0583e0857034c11812f12d5ef848a6}{%
           family={Mar},
           familyi={M\bibinitperiod},
           given={Javier},
           giveni={J\bibinitperiod}}}%
        {{hash=c06a96f6976162e206365cd49ad49ad8}{%
           family={Möller},
           familyi={M\bibinitperiod},
           given={Jörgen},
           giveni={J\bibinitperiod}}}%
      }
      \list{publisher}{1}{%
        {Elsevier {BV}}%
      }
      \strng{namehash}{2a0a0abf9099c53b56e778b0c15171a7}
      \strng{fullhash}{ed3b7dd7ed89dbf51f79fc8502d03ba4}
      \strng{bibnamehash}{ed3b7dd7ed89dbf51f79fc8502d03ba4}
      \strng{authorbibnamehash}{ed3b7dd7ed89dbf51f79fc8502d03ba4}
      \strng{authornamehash}{2a0a0abf9099c53b56e778b0c15171a7}
      \strng{authorfullhash}{ed3b7dd7ed89dbf51f79fc8502d03ba4}
      \field{sortinit}{8}
      \field{sortinithash}{a231b008ebf0ecbe0b4d96dcc159445f}
      \field{labelnamesource}{author}
      \field{labeltitlesource}{title}
      \field{journaltitle}{Value in Health.}
      \field{month}{9}
      \field{number}{6}
      \field{title}{Modeling using Discrete Event Simulation: A Report of the {ISPOR}-{SMDM} Modeling Good Research Practices Task Force-4}
      \field{volume}{15}
      \field{year}{2012}
      \field{dateera}{ce}
      \field{pages}{821\bibrangedash 827}
      \range{pages}{7}
      \verb{doi}
      \verb 10.1016/j.jval.2012.04.013
      \endverb
    \endentry
    \entry{Karnon2014}{article}{}
      \name{author}{2}{}{%
        {{hash=f7c39ac2e040c80971da6ae84c37f04a}{%
           family={Karnon},
           familyi={K\bibinitperiod},
           given={Jonathan},
           giveni={J\bibinitperiod}}}%
        {{hash=30e9fd70f3eb5b0291d4b7358cfda575}{%
           family={Afzali},
           familyi={A\bibinitperiod},
           given={Hossein\bibnamedelimb Haji\bibnamedelima Ali},
           giveni={H\bibinitperiod\bibinitdelim H\bibinitperiod\bibinitdelim A\bibinitperiod}}}%
      }
      \list{publisher}{2}{%
        {Springer Science}%
        {Business Media {LLC}}%
      }
      \strng{namehash}{370675c71fe4c7e6bc76ecc74497ad24}
      \strng{fullhash}{370675c71fe4c7e6bc76ecc74497ad24}
      \strng{bibnamehash}{370675c71fe4c7e6bc76ecc74497ad24}
      \strng{authorbibnamehash}{370675c71fe4c7e6bc76ecc74497ad24}
      \strng{authornamehash}{370675c71fe4c7e6bc76ecc74497ad24}
      \strng{authorfullhash}{370675c71fe4c7e6bc76ecc74497ad24}
      \field{sortinit}{8}
      \field{sortinithash}{a231b008ebf0ecbe0b4d96dcc159445f}
      \field{labelnamesource}{author}
      \field{labeltitlesource}{title}
      \field{journaltitle}{{PharmacoEconomics}.}
      \field{month}{3}
      \field{number}{6}
      \field{title}{When to Use Discrete Event Simulation ({DES}) for the Economic Evaluation of Health Technologies? A Review and Critique of the Costs and Benefits of {DES}}
      \field{volume}{32}
      \field{year}{2014}
      \field{dateera}{ce}
      \field{pages}{547\bibrangedash 558}
      \range{pages}{12}
      \verb{doi}
      \verb 10.1007/s40273-014-0147-9
      \endverb
    \endentry
  \enddatalist
\endrefsection
\endinput
