# Supplementary material for: Validating the Assumptions of Population Adjustment: Application of Multilevel Network Meta-regression to a Network of Treatments for Plaque Psoriasis
Source: Med Decis Making. 2022 Aug 23;43(1):53–67. doi: 10.1177/0272989X221117162 (PMC9742635; doi:10.1177/0272989X221117162)
Supplement: sj-bib-5-mdm-10.1177_0272989X221117162 – Supplemental material for Validating the Assumptions of Population Adjustment: Application of Multilevel Network Meta-regression to a Network of Treatments for Plaque Psoriasis [file sj-bib-5-mdm-10.1177_0272989X221117162.bib]

@Article{Bucher1997,
  author       = {Heiner C. Bucher and Gordon H. Guyatt and Lauren E. Griffith and Stephen D. Walter},
  journaltitle = {Journal of Clinical Epidemiology},
  title        = {The results of direct and indirect treatment comparisons in meta-analysis of randomized controlled trials},
  doi          = {10.1016/s0895-4356(97)00049-8},
  number       = {6},
  pages        = {683--691},
  volume       = {50},
  publisher    = {Elsevier {BV}},
  year         = {1997},
}

@TechReport{TSD18,
  author      = {D. M. Phillippo and A. E. Ades and S. Dias and S. Palmer and K. R. Abrams and N. J. Welton},
  title       = {{NICE DSU Technical Support Document} 18: Methods for population-adjusted indirect comparisons in submission to {NICE}},
  institution = {{National Institute for Health and Care Excellence}},
  year        = {2016},
  url         = {http://www.nicedsu.org.uk},
  booktitle   = {Technical Support Document},
}

@Article{Phillippo2017,
  author       = {David M. Phillippo and Anthony E. Ades and Sofia Dias and Stephen Palmer and Keith R. Abrams and Nicky J. Welton},
  journaltitle = {Medical Decision Making},
  title        = {Methods for Population-Adjusted Indirect Comparisons in Health Technology Appraisal},
  doi          = {10.1177/0272989x17725740},
  number       = {2},
  pages        = {200--211},
  volume       = {38},
  month        = {8},
  publisher    = {{SAGE} Publications},
  year         = {2018},
}

@Article{Caro2010,
  author       = {Caro, J. J. and Ishak, K. J.},
  journaltitle = {Pharmacoeconomics},
  title        = {No Head-to-Head Trial? {S}imulate the Missing Arms},
  number       = {10},
  pages        = {957--967},
  volume       = {28},
  keywords     = {cell lung-cancer clinical-trials metaanalysis combination information},
  year         = {2010},
}

@TechReport{TSD3,
  author      = {Dias, S. and Sutton, A. J. and Welton, N. J. and Ades, A. E.},
  title       = {{NICE DSU Technical Support Document} 3: Heterogeneity: subgroups, meta-regression, bias and bias-adjustment},
  institution = {{National Institute for Health and Care Excellence}},
  year        = {2011},
  url         = {http://www.nicedsu.org.uk},
  booktitle   = {Technical Support Document},
  keywords    = {heterogeneity meta-regression BIAS},
}

@TechReport{TSD2,
  author      = {Dias, S. and Welton, N. J. and Sutton, A. J. and Ades, A. E.},
  title       = {{NICE DSU Technical Support Document} 2: A generalised linear modelling framework for pair-wise and network meta-analysis of randomised controlled trials},
  institution = {{National Institute for Health and Care Excellence}},
  year        = {2011},
  url         = {http://www.nicedsu.org.uk},
  booktitle   = {Technical Support Document},
  keywords    = {a modelling network meta-analysis meta-analysis Meta Analysis metaanalysis},
}

@Article{Higgins1996,
  author       = {Higgins, Julian P. T. and Whitehead, Anne},
  journaltitle = {Statistics in Medicine},
  title        = {Borrowing strength from external trials in a meta-analysis},
  doi          = {10.1002/(sici)1097-0258(19961230)15:24<2733::aid-sim562>3.0.co;2-0},
  number       = {24},
  pages        = {2733--2749},
  volume       = {15},
  month        = {12},
  publisher    = {Wiley},
  year         = {1996},
}

@Article{Ishak2015,
  author       = {Ishak, K. J. and Proskorovsky, I. and Benedict, A.},
  journaltitle = {Pharmacoeconomics},
  title        = {Simulation and Matching-Based Approaches for Indirect Comparison of Treatments},
  doi          = {10.1007/s40273-015-0271-1},
  number       = {6},
  pages        = {537--549},
  volume       = {33},
  keywords     = {mixed treatment comparisons adjusted indirect comparisons meta-regression metaanalysis discrimination efficacy trials},
  year         = {2015},
}

@Article{Lambert2002,
  author       = {Lambert, P. C. and Sutton, A. J. and Abrams, K. R. and Jones, D. R.},
  journaltitle = {Journal of Clinical Epidemiology},
  title        = {A comparison of summary patient-level covariates in meta-regression with individual patient data meta-analysis},
  doi          = {10.1016/S0895-4356(01)00414-0},
  number       = {1},
  pages        = {86--94},
  volume       = {55},
  keywords     = {meta-analysis meta-regression individual patient data simulation study metaanalysis heterogeneity efficacy cancer},
  year         = {2002},
}

@Article{Lu2006,
  author       = {Lu, G. B. and Ades, A. E.},
  journaltitle = {Journal of the American Statistical Association},
  title        = {Assessing evidence inconsistency in mixed treatment comparisons},
  doi          = {10.1198/016214505000001302},
  number       = {474},
  pages        = {447--459},
  volume       = {101},
  keywords     = {bayesian hierarchical model direct and indirect evidence evidence cycle inconsistency degrees of freedom inconsistency factor mixed treatment comparison random-effects model winbugs random-effects metaanalysis controlled-trials heterogeneity consistency models combination uncertainty regression efficacy outcomes},
  year         = {2006},
}

@Article{Lu2004,
  author       = {G. B. Lu and A. E. Ades},
  journaltitle = {Statistics in Medicine},
  title        = {Combination of direct and indirect evidence in mixed treatment comparisons},
  doi          = {10.1002/sim.1875},
  number       = {20},
  pages        = {3105--3124},
  volume       = {23},
  publisher    = {Wiley},
  year         = {2004},
}

@Article{Phillippo2019,
  author       = {Phillippo, David M. and Dias, Sofia and Elsada, Ahmed and Ades, A. E. and Welton, Nicky J.},
  journaltitle = {International Journal of Technology Assessment in Health Care},
  title        = {Population Adjustment Methods for Indirect Comparisons: A Review of National Institute for Health and Care Excellence Technology Appraisals},
  doi          = {10.1017/S0266462319000333},
  number       = {03},
  pages        = {221--228},
  volume       = {35},
  publisher    = {Cambridge University Press ({CUP})},
  year         = {2019},
}

@Article{Signorovitch2010,
  author       = {Signorovitch, J. E. and Wu, E. Q. and Yu, A. P. and Gerrits, C. M. and Kantor, E. and Bao, Y. J. and Gupta, S. R. and Mulani, P. M.},
  journaltitle = {Pharmacoeconomics},
  title        = {Comparative Effectiveness Without Head-to-Head Trials A Method for Matching-Adjusted Indirect Comparisons Applied to Psoriasis Treatment with Adalimumab or Etanercept},
  doi          = {10.2165/11538370-000000000-00000},
  number       = {10},
  pages        = {935--945},
  volume       = {28},
  bibtag       = {litreview},
  keywords     = {randomized controlled-trial mixed treatment comparisons individual patient data cell lung-cancer technology-assessment propensity score clinical-trials meta-regression aggregate data level data},
  year         = {2010},
}

@Article{Phillippo2020_methods,
  author       = {David M. Phillippo and Sofia Dias and A. E. Ades and Mark Belger and Alan Brnabic and Alexander Schacht and Daniel Saure and Zbigniew Kadziola and Nicky J. Welton},
  journaltitle = {Journal of the Royal Statistical Society: Series A (Statistics in Society)},
  title        = {Multilevel Network Meta-Regression for population-adjusted treatment comparisons},
  doi          = {10.1111/rssa.12579},
  number       = {3},
  pages        = {1189--1210},
  volume       = {183},
  month        = {6},
  publisher    = {Wiley},
  year         = {2020},
}

@PhdThesis{Phillippo_thesis,
  author = {David Mark Phillippo},
  title  = {Calibration of Treatment Effects in Network Meta-Analysis using Individual Patient Data},
  year   = {2019},
  note   = {Available from \url{https://research-information.bris.ac.uk/}},
  school = {University of Bristol},
}

@Article{Carpenter2017,
  author       = {Bob Carpenter and Andrew Gelman and Matthew D. Hoffman and Daniel Lee and Ben Goodrich and Michael Betancourt and Marcus Brubaker and Jiqiang Guo and Peter Li and Allen Riddell},
  journaltitle = {Journal of Statistical Software},
  title        = {Stan: A Probabilistic Programming Language},
  doi          = {10.18637/jss.v076.i01},
  number       = {1},
  volume       = {76},
  publisher    = {Foundation for Open Access Statistic},
  year         = {2017},
}

@Article{Gordon2016,
  author       = {Kenneth B. Gordon and Andrew Blauvelt and Kim A. Papp and Richard G. Langley and Thomas Luger and Mamitaro Ohtsuki and Kristian Reich and David Amato and Susan G. Ball and Daniel K. Braun and Gregory S. Cameron and Janelle Erickson and Robert J. Konrad and Talia M. Muram and Brian J. Nickoloff and Olawale O. Osuntokun and Roberta J. Secrest and Fangyi Zhao and Lotus Mallbris and Craig L. Leonardi},
  journaltitle = {New England Journal of Medicine},
  title        = {Phase 3 Trials of Ixekizumab in Moderate-to-Severe Plaque Psoriasis},
  doi          = {10.1056/nejmoa1512711},
  number       = {4},
  pages        = {345--356},
  volume       = {375},
  month        = {jul},
  publisher    = {New England Journal of Medicine ({NEJM}/{MMS})},
  year         = {2016},
}

@Article{Griffiths2015,
  author       = {Christopher E M Griffiths and Kristian Reich and Mark Lebwohl and Peter van de Kerkhof and Carle Paul and Alan Menter and Gregory S Cameron and Janelle Erickson and Lu Zhang and Roberta J Secrest and Susan Ball and Daniel K Braun and Olawale O Osuntokun and Michael P Heffernan and Brian J Nickoloff and Kim Papp},
  journaltitle = {The Lancet},
  title        = {Comparison of ixekizumab with etanercept or placebo in moderate-to-severe psoriasis ({UNCOVER}-2 and {UNCOVER}-3): results from two phase 3 randomised trials},
  doi          = {10.1016/s0140-6736(15)60125-8},
  number       = {9993},
  pages        = {541--551},
  volume       = {386},
  month        = {aug},
  publisher    = {Elsevier {BV}},
  year         = {2015},
}

@Article{Langley2014,
  author       = {Richard G. Langley and Boni E. Elewski and Mark Lebwohl and Kristian Reich and Christopher E.M. Griffiths and Kim Papp and Llu{\'{\i}}s Puig and Hidemi Nakagawa and Lynda Spelman and B{\'{a}}r{\dh}ur Sigurgeirsson and Enrique Rivas and Tsen-Fang Tsai and Norman Wasel and Stephen Tyring and Thomas Salko and Isabelle Hampele and Marianne Notter and Alexander Karpov and Silvia Helou and Charis Papavassilis},
  journaltitle = {New England Journal of Medicine},
  title        = {Secukinumab in Plaque Psoriasis {\textemdash} Results of Two Phase 3 Trials},
  doi          = {10.1056/nejmoa1314258},
  number       = {4},
  pages        = {326--338},
  volume       = {371},
  month        = {jul},
  publisher    = {New England Journal of Medicine ({NEJM}/{MMS})},
  year         = {2014},
}

@Book{Gelman_BDA3,
  author    = {Gelman, A. and Carlin, J. B. and Stern, H. S. and Dunson, D. B. and Vehtari, A. and Rubin, D. B.},
  title     = {Bayesian Data Analysis},
  year      = {2013},
  edition   = {3},
  series    = {Chapman \& Hall/CRC Texts in Statistical Science},
  publisher = {CRC Press},
  isbn      = {9781439898208},
  lccn      = {2013039507},
}

@Misc{Strober2016,
  author       = {Bruce Strober and Alan Brnabic and Alexander Schacht and Lotus Mallbris and Kyoungah See and Richard B Warren and Alexander Nast},
  title        = {Indirect Comparison of Ixekizumab and Secukinumab Using Matched-Adjusted Indirect Comparisons},
  year         = {2016},
  howpublished = {Oral presentation presented at 25th Congress of the European Academy of Dermatology and Venereology},
  location     = {Vienna, Austria},
}

@TechReport{TSD4,
  author      = {Dias, S. and Welton, N. J. and Sutton, A. J. and Caldwell, D. M. and Lu, G. and Ades, A. E.},
  title       = {{NICE DSU Technical Support Document} 4: Inconsistency in networks of evidence based on randomised controlled trials},
  institution = {{National Institute for Health and Care Excellence}},
  year        = {2011},
  url         = {http://www.nicedsu.org.uk},
  booktitle   = {Technical Support Document},
  keywords    = {inconsistency network meta-analysis meta-analysis Meta Analysis metaanalysis NETWORKS evidence randomised controlled trials randomised controlled trial CONTROLLED TRIALS CONTROLLED TRIAL CONTROLLED-TRIAL TRIALS trial},
}

@Article{Spiegelhalter2002,
  author       = {David J. Spiegelhalter and Nicola G. Best and Bradley P. Carlin and Angelika van der Linde},
  journaltitle = {Journal of the Royal Statistical Society: Series B (Statistical Methodology)},
  title        = {Bayesian measures of model complexity and fit},
  doi          = {10.1111/1467-9868.00353},
  number       = {4},
  pages        = {583--639},
  volume       = {64},
  month        = {oct},
  publisher    = {Wiley-Blackwell},
  year         = {2002},
}

@Article{Berlin2002,
  author       = {Jesse A. Berlin and Jill Santanna and Christopher H. Schmid and Lynda A. Szczech and Harold I. Feldman},
  journaltitle = {Statistics in Medicine},
  title        = {Individual patient- versus group-level data meta-regressions for the investigation of treatment effect modifiers: ecological bias rears its ugly head},
  doi          = {10.1002/sim.1023},
  number       = {3},
  pages        = {371--387},
  volume       = {21},
  publisher    = {Wiley-Blackwell},
  year         = {2002},
}

@Article{Donegan2013,
  author       = {Donegan, Sarah and Williamson, Paula and D'Alessandro, Umberto and Garner, Paul and Tudur Smith, Catrin},
  journaltitle = {Statistics in Medicine},
  title        = {Combining individual patient data and aggregate data in mixed treatment comparison meta-analysis: Individual patient data may be beneficial if only for a subset of trials},
  doi          = {10.1002/sim.5584},
  number       = {6},
  pages        = {914--930},
  volume       = {32},
  keywords     = {mixed treatment comparison multiple treatments meta-analysis network meta-analysis similarity consistency individual patient data},
  year         = {2013},
}

@Article{Saramago2012,
  author       = {Saramago, P. and Sutton, A. J. and Cooper, N. J. and Manca, A.},
  title        = {Mixed treatment comparisons using aggregate and individual participant level data},
  journaltitle = {Statistics in Medicine},
  year         = {2012},
  volume       = {31},
  number       = {28},
  pages        = {3516--3536},
  doi          = {10.1002/sim.5442},
  keywords     = {evidence synthesis individual patient data aggregate data meta-analysis mixed treatment comparisons heterogeneity randomized controlled-trial patient data injury prevention meta-regression network metaanalysis smoke alarms child safety heterogeneity population increase},
}

@Article{Sutton2008,
  author       = {Sutton, A. J. and Kendrick, D. and Coupland, C. A. C.},
  journaltitle = {Statistics in Medicine},
  title        = {Meta-analysis of individual- and aggregate-level data},
  doi          = {10.1002/sim.2916},
  number       = {5},
  pages        = {651--669},
  volume       = {27},
  year         = {2008},
}

@Article{Warren2018,
  author       = {R. B. Warren and A. Brnabic and D. Saure and R. G. Langley and K. See and J. J. Wu and A. Schacht and L. Mallbris and A. Nast},
  journaltitle = {British Journal of Dermatology},
  title        = {Matching-adjusted indirect comparison of efficacy in patients with moderate-to-severe plaque psoriasis treated with ixekizumab vs.\ secukinumab},
  doi          = {10.1111/bjd.16140},
  number       = {5},
  pages        = {1064--1071},
  volume       = {178},
  month        = {3},
  publisher    = {Wiley},
  year         = {2018},
}

@Article{Caldwell2005,
  author       = {Caldwell, Deborah M. and Ades, A. E. and Higgins, J. P. T.},
  journaltitle = {{BMJ}},
  title        = {Simultaneous comparison of multiple treatments: combining direct and indirect evidence},
  doi          = {10.1136/bmj.331.7521.897},
  number       = {7521},
  pages        = {897--900},
  volume       = {331},
  month        = {10},
  publisher    = {{BMJ Publishing Group Ltd}},
  year         = {2005},
}

@Manual{multinma_package,
  author = {Phillippo, David M.},
  title  = {multinma: Network Meta-Analysis of Individual and Aggregate Data in Stan},
  doi    = {10.5281/zenodo.3904454},
  note   = {R package},
  url    = {https://cran.r-project.org/package=multinma},
  year   = {2020},
}

@Article{Donegan2017,
  author       = {Donegan, Sarah and Welton, Nicky J. and Tudur Smith, Catrin and D'Alessandro, Umberto and Dias, Sofia},
  journaltitle = {Research Synthesis Methods},
  title        = {Network meta-analysis including treatment by covariate interactions: Consistency can vary across covariate values},
  doi          = {10.1002/jrsm.1257},
  number       = {4},
  pages        = {485--495},
  volume       = {8},
  month        = {8},
  publisher    = {Wiley},
  year         = {2017},
}

@Manual{RCore,
  author       = {{R Core Team}},
  title        = {R: A Language and Environment for Statistical Computing},
  organization = {R Foundation for Statistical Computing},
  url          = {https://www.R-project.org/},
  address      = {Vienna, Austria},
  year         = {2020},
}

@Article{Phillippo2020_simstudy,
  author       = {Phillippo, David M. and Dias, Sofia and Ades, A. E. and Welton, Nicky J.},
  journaltitle = {Statistics in Medicine},
  title        = {Assessing the performance of population adjustment methods for anchored indirect comparisons: A simulation study},
  doi          = {10.1002/sim.8759},
  note         = {Available online 4th October 2020},
  keywords     = {Indirect comparison, eﬀect modiﬁcation, individual patient data, multilevel network, meta-regression, matching-adjusted indirect comparison, simulated treatment comparison},
  year         = {2020},
}

@Article{Vehtari2020,
  author       = {Aki Vehtari and Andrew Gelman and Daniel Simpson and Bob Carpenter and Paul-Christian B\"urkner},
  journaltitle = {Bayesian Analysis},
  title        = {Rank-Normalization, Folding, and Localization: An Improved $\widehat{R}$ for Assessing Convergence of {MCMC}},
  doi          = {10.1214/20-ba1221},
  month        = {7},
  publisher    = {Institute of Mathematical Statistics},
  year         = {2020},
}

@Article{Betancourt2013,
  author      = {M. J. Betancourt and Mark Girolami},
  date        = {2013-12-03},
  title       = {Hamiltonian Monte Carlo for Hierarchical Models},
  eprint      = {1312.0906},
  eprintclass = {stat.ME},
  eprinttype  = {arXiv},
  keywords    = {stat.ME},
}

@Article{Greenland1992,
  author       = {Sander Greenland},
  journaltitle = {Statistics in Medicine},
  title        = {Divergent biases in ecologic and individual-level studies},
  doi          = {10.1002/sim.4780110907},
  number       = {9},
  pages        = {1209--1223},
  volume       = {11},
  publisher    = {Wiley},
  year         = {1992},
}

@Article{Hua2016,
  author       = {Hua, Hairui and Burke, Danielle L. and Crowther, Michael J. and Ensor, Joie and Tudur Smith, Catrin and Riley, Richard D.},
  journaltitle = {Statistics in Medicine},
  title        = {One-stage individual participant data meta-analysis models: estimation of treatment-covariate interactions must avoid ecological bias by separating out within-trial and across-trial information},
  doi          = {10.1002/sim.7171},
  number       = {5},
  pages        = {772--789},
  volume       = {36},
  month        = {12},
  publisher    = {Wiley},
  year         = {2016},
}

@Article{Fisher2017,
  author       = {David J. Fisher and James R. Carpenter and Tim P. Morris and Suzanne C. Freeman and Jayne F. Tierney},
  journaltitle = {{BMJ}},
  title        = {Meta-analytical methods to identify who benefits most from treatments: daft, deluded, or deft approach?},
  doi          = {10.1136/bmj.j573},
  pages        = {j573},
  month        = {3},
  publisher    = {{BMJ}},
  year         = {2017},
}

@Article{Claxton2005,
  author       = {Karl Claxton and Mark Sculpher and Chris McCabe and Andrew Briggs and Ron Akehurst and Martin Buxton and John Brazier and Tony O{\textquotesingle}Hagan},
  journaltitle = {Health Economics},
  title        = {Probabilistic sensitivity analysis for {NICE} technology assessment: not an optional extra},
  doi          = {10.1002/hec.985},
  number       = {4},
  pages        = {339--347},
  volume       = {14},
  publisher    = {Wiley},
  year         = {2005},
}

@Article{Critchfield1986,
  author       = {Gregory C. Critchfield and Keith E. Willard},
  journaltitle = {Medical Decision Making},
  title        = {Probabilistic Analysis of Decision Trees Using Monte Carlo Simulation},
  doi          = {10.1177/0272989x8600600205},
  number       = {2},
  pages        = {85--92},
  volume       = {6},
  month        = {6},
  publisher    = {{SAGE} Publications},
  year         = {1986},
}

@Article{Doubilet1985,
  author       = {Peter Doubilet and Colin B. Begg and Milton C. Weinstein and Peter Braun and Barbara J. McNeil},
  journaltitle = {Medical Decision Making},
  title        = {Probabilistic Sensitivity Analysis Using Monte Carlo Simulation},
  doi          = {10.1177/0272989x8500500205},
  number       = {2},
  pages        = {157--177},
  volume       = {5},
  month        = {6},
  publisher    = {{SAGE} Publications},
  year         = {1985},
}

@Article{RemiroAzocar2020,
  author      = {Antonio Remiro-Azócar and Anna Heath and Gianluca Baio},
  date        = {2020-08-10},
  title       = {Methods for Population Adjustment with Limited Access to Individual Patient Data: A Review and Simulation Study},
  eprint      = {2004.14800v3},
  eprintclass = {stat.AP},
  eprinttype  = {arXiv},
  abstract    = {Population-adjusted indirect comparisons are used to estimate treatment effects when access to individual patient data is limited and there are cross-trial differences in effect modifiers. Increasingly, health technology assessment agencies are accepting evaluations that use these methods across a diverse range of therapeutic areas. Popular methods include matching-adjusted indirect comparison (MAIC) and simulated treatment comparison (STC). Despite this increasing popularity, there is limited formal evaluation of these methods and whether they can be used to accurately compare treatments. Thus, we undertake a comprehensive simulation study to compare standard unadjusted indirect comparisons, MAIC and STC across 162 scenarios. This simulation study assumes that the trials are investigating survival outcomes and measure continuous covariates, with the log hazard ratio as the measure of effect -- one of the most widely used setups in health technology assessment applications. The simulation scenarios vary the trial sample size, prognostic variable effects, interaction effects, covariate correlations and covariate overlap. Generally, MAIC yields unbiased treatment effect estimates, while STC is often biased because the measure of effect is non-collapsible. Standard indirect comparisons are systematically biased, particularly under stronger covariate imbalance and interaction effects. Standard errors and coverage rates are often valid in MAIC but underestimate variability in certain situations. Interval estimates for the standard indirect comparison are too narrow and STC suffers from bias-induced undercoverage. MAIC provides the most accurate estimates and, with lower degrees of covariate overlap, its bias reduction outweighs the loss in effective sample size and precision.},
  keywords    = {stat.AP},
}

@Article{Woolacott2006,
  author       = {Woolacott, N. and Hawkins, N. and Mason, A. and Kainth, A. and Khadjesari, Z. and Bravo Vergel, Y. and Misso, K. and Light, K. and Chalmers, R. and Sculpher, M. and Riemsma, R.},
  journaltitle = {Health Technology Assessment},
  title        = {Etanercept and efalizumab for the treatment of psoriasis: a systematic review},
  doi          = {10.3310/hta10460},
  number       = {46},
  volume       = {10},
  month        = {11},
  publisher    = {National Institute for Health Research},
  year         = {2006},
}

@Article{Jansen2012,
  author       = {Jansen, J. P.},
  journaltitle = {Research Synthesis Methods},
  title        = {Network meta-analysis of individual and aggregate level data},
  doi          = {10.1002/jrsm.1048},
  number       = {2},
  pages        = {177--190},
  volume       = {3},
  abstract     = {Network meta-analysis is often performed with aggregate-level data (AgD). A challenge in using AgD is that the association between a patient-level covariate and treatment effects at the study level may not reflect the individual-level effect modification. In this paper, non-linear network meta-analysis models for combining individual patient data (IPD) and AgD are presented to reduce bias and uncertainty of direct and indirect treatment effects in the presence of heterogeneity. The first method uses the same model form for IPD and AgD. With the second method, the model for AgD is obtained by integrating an underlying IPD model over the joint within-study distribution of covariates, in line with the method by Jackson et al. for ecological inferences. With simulated examples, the models are illustrated. Having IPD for a subset of studies improves estimation of treatment effects in the presence of patient-level heterogeneity. Of the two proposed nonlinear models for combining IPD and AgD, the second seems less affected by bias in situations with large treatment-by-patient-level-covariate interactions, probably at the cost of greater uncertainty. Additional studies are needed to better understand when one model is favorable over the other. For network meta-analysis, it is recommended to use IPD when available. Copyright (C) 2012 John Wiley & Sons, Ltd.},
  year         = {2012},
}

@Article{Phillippo2020_response_to_RHB,
  author       = {Phillippo, David M. and Dias, Sofia and Ades, A. E. and Welton, Nicky J.},
  date         = {2021-05},
  journaltitle = {Statistics in Medicine},
  title        = {Target estimands for efficient decision making: Response to comments on ``Assessing the performance of population adjustment methods for anchored indirect comparisons: A simulation study''},
  doi          = {10.1002/sim.8965},
  number       = {11},
  pages        = {2759--2763},
  volume       = {40},
  publisher    = {Wiley},
  year         = {2021},
}

@InProceedings{Belger2015a,
  author    = {Belger, M. and Brnabic, A. and Kadziola, Z. and Petto, H. and Faries, D.},
  booktitle = {{ISPOR 20th Annual International Meeting}},
  date      = {2015},
  title     = {Inclusion of Multiple Studies in {Matching Adjusted Indirect Comparisons (MAIC)}},
  doi       = {10.1016/j.jval.2015.03.196},
  location  = {Philadelphia, PA, USA},
}

@Article{Reich2015,
  author       = {K. Reich and U. Mrowietz and M. A. Radtke and D. Thaci and S. J. Rustenbach and C. Spehr and M. Augustin},
  date         = {2015-09},
  journaltitle = {Archives of Dermatological Research},
  title        = {Drug safety of systemic treatments for psoriasis: results from The German Psoriasis Registry {PsoBest}},
  doi          = {10.1007/s00403-015-1593-8},
  number       = {10},
  pages        = {875--883},
  volume       = {307},
  publisher    = {Springer Science and Business Media {LLC}},
}

@Article{Augustin2014,
  author       = {Matthias Augustin and Christina Spehr and Marc A. Radtke and Wolf-Henning Boehncke and Thomas Luger and Ulrich Mrowietz and Michael Reusch and Klaus Strömer and Gottfried Wozel and Ralph v. Kiedrowski and Stephan J. Rustenbach and Sandra Purwins and Kristian Reich},
  date         = {2014-01},
  journaltitle = {{JDDG}: Journal der Deutschen Dermatologischen Gesellschaft},
  title        = {German psoriasis registry {PsoBest}: objectives, methodology and baseline data},
  doi          = {10.1111/ddg.12233},
  number       = {1},
  pages        = {48--57},
  volume       = {12},
  publisher    = {Wiley},
}

@Article{Thaci2019,
  author       = {D. Tha{\c{c}}i and A. Körber and R. Kiedrowski and T. Bachhuber and N. Melzer and T. Kasparek and E. Duetting and G. Kraehn-Senftleben and U. Amon and M. Augustin},
  date         = {2019-10},
  journaltitle = {Journal of the European Academy of Dermatology and Venereology},
  title        = {Secukinumab is effective in treatment of moderate-to-severe plaque psoriasis: real-life effectiveness and safety from the {PROSPECT} study},
  doi          = {10.1111/jdv.15962},
  number       = {2},
  pages        = {310--318},
  volume       = {34},
  publisher    = {Wiley},
}

@Article{Chiricozzi2019,
  author       = {Andrea Chiricozzi and Anna Balato and Curdin Conrad and Andrea Conti and Paolo Dapavo and Paulo Ferreira and Francesca Maria Gaiani and Luiz Leite and Piergiorgio Malagoli and Pedro Mendes-Bastos and Matteo Megna and Francesco Messina and Alessia Nidegger and Giulia Odorici and Salvatore Panduri and Stefano Piaserico and Leonardo Piscitelli and Francesca Prignano and Simone Ribero and Joana Valerio and Tiago Torres},
  date         = {2019-10},
  journaltitle = {Journal of Dermatological Treatment},
  title        = {Secukinumab demonstrates improvements in absolute and relative psoriasis area severity indices in moderate-to-severe plaque psoriasis: results from a European, multicentric, retrospective, real-world study},
  doi          = {10.1080/09546634.2019.1671577},
  number       = {5},
  pages        = {476--483},
  volume       = {31},
  publisher    = {Informa {UK} Limited},
}

@Article{Senn1989,
  author       = {S. J. Senn},
  date         = {1989-04},
  journaltitle = {Statistics in Medicine},
  title        = {Covariate imbalance and random allocation in clinical trials},
  doi          = {10.1002/sim.4780080410},
  number       = {4},
  pages        = {467--475},
  volume       = {8},
  publisher    = {Wiley},
}

@Article{Hauck1998,
  author       = {Walter W. Hauck and Sharon Anderson and Sue M. Marcus},
  date         = {1998-06},
  journaltitle = {Controlled Clinical Trials},
  title        = {Should We Adjust for Covariates in Nonlinear Regression Analyses of Randomized Trials?},
  doi          = {10.1016/s0197-2456(97)00147-5},
  number       = {3},
  pages        = {249--256},
  volume       = {19},
  publisher    = {Elsevier {BV}},
}

@Article{Kahan2014,
  author       = {Brennan C Kahan and Vipul Jairath and Caroline J Dor{\'{e}} and Tim P Morris},
  date         = {2014-04},
  journaltitle = {Trials},
  title        = {The risks and rewards of covariate adjustment in randomized trials: an assessment of 12 outcomes from 8 studies},
  doi          = {10.1186/1745-6215-15-139},
  number       = {1},
  volume       = {15},
  publisher    = {Springer Science and Business Media {LLC}},
}

@Article{Hernandez2004,
  author       = {Adri{\'{a}}n V Hern{\'{a}}ndez and Ewout W Steyerberg and J.Dik F Habbema},
  date         = {2004-05},
  journaltitle = {Journal of Clinical Epidemiology},
  title        = {Covariate adjustment in randomized controlled trials with dichotomous outcomes increases statistical power and reduces sample size requirements},
  doi          = {10.1016/j.jclinepi.2003.09.014},
  number       = {5},
  pages        = {454--460},
  volume       = {57},
  publisher    = {Elsevier {BV}},
}

@Article{Jackson2014,
  author       = {Dan Jackson and Jessica K. Barrett and Stephen Rice and Ian R. White and Julian P.T. Higgins},
  date         = {2014-04},
  journaltitle = {Statistics in Medicine},
  title        = {A design-by-treatment interaction model for network meta-analysis with random inconsistency effects},
  doi          = {10.1002/sim.6188},
  number       = {21},
  pages        = {3639--3654},
  volume       = {33},
  publisher    = {Wiley},
}

@Article{Karnon2012,
  author       = {Jonathan Karnon and James Stahl and Alan Brennan and J. Jaime Caro and Javier Mar and J\"orgen M\"oller},
  date         = {2012-09},
  journaltitle = {Value in Health},
  title        = {Modeling using Discrete Event Simulation: A Report of the {ISPOR}-{SMDM} Modeling Good Research Practices Task Force-4},
  doi          = {10.1016/j.jval.2012.04.013},
  number       = {6},
  pages        = {821--827},
  volume       = {15},
  publisher    = {Elsevier {BV}},
}

@Article{Karnon2014,
  author       = {Jonathan Karnon and Hossein Haji Ali Afzali},
  date         = {2014-03},
  journaltitle = {{PharmacoEconomics}},
  title        = {When to Use Discrete Event Simulation ({DES}) for the Economic Evaluation of Health Technologies? A Review and Critique of the Costs and Benefits of {DES}},
  doi          = {10.1007/s40273-014-0147-9},
  number       = {6},
  pages        = {547--558},
  volume       = {32},
  publisher    = {Springer Science and Business Media {LLC}},
}

@Article{Zhang2008,
  author       = {Zhiwei Zhang},
  date         = {2008-12},
  journaltitle = {Communications in Statistics - Theory and Methods},
  title        = {Estimating a Marginal Causal Odds Ratio Subject to Confounding},
  doi          = {10.1080/03610920802200076},
  number       = {3},
  pages        = {309--321},
  volume       = {38},
  publisher    = {Informa {UK} Limited},
}

@Article{Welton2015,
  author       = {Nicky J. Welton and Marta O. Soares and Stephen Palmer and Anthony E. Ades and David Harrison and Manu Shankar-Hari and Kathy M. Rowan},
  date         = {2015-02},
  journaltitle = {Medical Decision Making},
  title        = {Accounting for Heterogeneity in Relative Treatment Effects for Use in Cost-Effectiveness Models and Value-of-Information Analyses},
  doi          = {10.1177/0272989x15570113},
  number       = {5},
  pages        = {608--621},
  volume       = {35},
  publisher    = {{SAGE} Publications},
}

@Comment{jabref-meta: databaseType:biblatex;}

@Comment{jabref-meta: grouping:
0 AllEntriesGroup:;
1 StaticGroup:Markings\;2\;1\;\;\;\;;
}
