# Supplementary material for: Validating the Assumptions of Population Adjustment: Application of Multilevel Network Meta-regression to a Network of Treatments for Plaque Psoriasis
Source: Med Decis Making. 2022 Aug 23;43(1):53–67. doi: 10.1177/0272989X221117162 (PMC9742635; doi:10.1177/0272989X221117162)
Supplement: sj-csv-4-mdm-10.1177_0272989X221117162 – Supplemental material for Validating the Assumptions of Population Adjustment: Application of Multilevel Network Meta-regression to a Network of Treatments for Plaque Psoriasis [file sj-csv-4-mdm-10.1177_0272989X221117162.csv]

study	covariate	mean	sd
PsoBest	age	47.4	14.1
PsoBest	bsa	24	20.5
PsoBest	durnpso	18.2	14.1
PsoBest	pasi_w0	14.7	9.7
PsoBest	prevsys	0.54
PsoBest	psa	0.207
PsoBest	male	0.601
PsoBest	weight	85	19.1
PROSPECT	age	48.1	13.7
PROSPECT	bsa	18.7	18.4
PROSPECT	durnpso	19.6	13.5
PROSPECT	pasi_w0	17.7	12.5
PROSPECT	prevsys	0.9095
PROSPECT	psa	0.202
PROSPECT	male	0.624
PROSPECT	weight	87.5	20.3
Chiricozzi 2019	age	51.94	14.64
Chiricozzi 2019	bsa	23	16.79
Chiricozzi 2019	durnpso	16.93	10.82
Chiricozzi 2019	pasi_w0	16.65	8.25
Chiricozzi 2019	prevsys	0.9061
Chiricozzi 2019	psa	0.2152
Chiricozzi 2019	male	0.6818
Chiricozzi 2019	weight	78.3	15.87
